# Supplementary material for: Protein fibers with self-recoverable mechanical properties via dynamic imine chemistry
Source: Nat Commun. 2023 Sep 2;14:5348. doi: 10.1038/s41467-023-41084-1 (PMC10475138; doi:10.1038/s41467-023-41084-1)
Supplement: Supplementary file 13 — Source Data [file 41467_2023_41084_MOESM13_ESM.xlsx]

## Sheet: Figure 2a
Figure 2a	Strain (%)	Stress (MPa)-1	Stress (MPa)-2	Stress (MPa)-3	Stress (MPa)-4	Stress (MPa)-5	Stress (MPa)-6	Stress (MPa)-7	Stress (MPa)-8	Stress (MPa)-9	Stress (MPa)-10	Stress (MPa)-11	Stress (MPa)-12	Stress (MPa)-13	Stress (MPa)-14	Stress (MPa)-15	Stress (MPa)-16	Stress (MPa)-17	Stress (MPa)-18	Stress (MPa)-19	Stress (MPa)-20	Stress (MPa)-21	Stress (MPa)-22	Stress (MPa)-23	Stress (MPa)-24	Stress (MPa)-25	Stress (MPa)-26	Stress (MPa)-27	Stress (MPa)-28	Stress (MPa)-29
	0	0	0	0	0	0	0	0	0	0	0	0	0	0	0	0	0	0	0	0	0	0	0	0	0	0	0	0	0	0
	0.2	1.02206	0.541607	0.445829	0.487654	0.588823	0.779413	0.410694	0.600853	0.65882	0.355453	0.31229	0.566342	0.518867	0.709794	0.759477	0.670968	0.400442	1.07527	0.693399	0.404557	0.980181	0.63872	1.02765	0.528978	0.858631	0.601452	0.358703	0.52785	0.54202
	0.4	2.89446	1.87035	1.59241	1.49679	1.82563	2.08601	1.30552	2.46115	1.35455	1.20091	1.14412	1.87688	1.86452	1.79782	1.94828	2.05312	1.22183	3.08451	1.9626	1.16151	2.28909	1.98926	2.94679	1.64065	3.02427	1.8924	1.15278	1.89578	1.41507
	0.6	5.32734	4.28428	3.92468	3.38456	4.64991	4.98341	3.1735	4.87227	3.21598	2.96821	2.85061	3.76519	4.73287	4.2082	4.69998	4.10144	3.1203	7.30281	4.56851	2.78999	4.83397	5.03452	5.48368	4.7827	6.72908	4.79959	2.87304	3.82824	3.42699
	0.8	8.59041	7.40907	6.92576	5.88091	9.31888	9.32683	7.41727	8.1418	5.78815	5.89211	5.03726	7.41086	8.36767	8.37841	9.40925	8.03696	6.4944	12.7855	8.6104	5.74053	9.60144	9.98771	9.39077	8.35999	11.0817	9.49128	6.06434	7.6032	6.98237
	1	14.4327	12.412	11.985	10.1175	14.2572	13.9803	12.0487	13.5106	10.1635	9.40717	8.99269	12.6461	14.061	12.8676	14.5427	13.7931	10.7157	20.3187	13.6141	9.39256	15.7206	15.4216	15.7011	12.9884	17.5585	14.5403	9.88023	13.0852	11.1497
	1.2	21.8485	18.9337	18.3763	15.5477	20.7674	20.158	17.347	19.9978	15.6658	14.8143	14.4229	19.2781	21.2911	19.0343	21.6759	20.6015	16.9596	27.7693	18.1164	14.8006	21.8581	22.7045	23.0645	19.6332	25.0512	21.2584	15.4442	18.3342	17.5182
	1.4	28.6166	26.1278	25.1842	20.854	27.7832	26.9388	23.618	25.5789	20.7712	20.8952	20.1276	26.2479	29.2519	25.981	29.8162	27.3865	24.3179	35.8535	23.5891	21.4379	29.4672	30.5142	29.4038	27.174	31.0862	28.5119	22.0144	23.956	25.1494
	1.6	34.9922	32.6604	32.0022	27.533	34.9524	33.5811	31.7532	32.157	26.903	26.4972	24.9613	31.8439	36.7088	32.8301	36.5364	33.2003	31.3765	43.6828	27.67	27.4169	37.1317	36.8396	37.0283	34.547	37.0096	34.4719	27.6105	31.7962	31.6757
	1.8	42.2843	38.9415	37.6876	34.4785	41.2793	38.7314	39.4474	38.6106	33.4087	33.221	31.0212	38.5918	42.3073	38.6485	42.6956	40.0631	37.7436	50.6267	32.2543	34.52	43.309	44.1329	44.6364	40.3346	45.0969	41.3547	34.0403	37.7579	39.385
	2	48.9314	45.9011	43.9002	40.0723	45.484	44.7606	45.9053	43.9683	39.8255	40.2296	37.3333	45.5225	49.1766	44.2957	49.9123	46.7372	43.5678	57.7686	36.7709	41.4057	50.5785	51.3094	50.7047	47.1008	51.0384	48.0826	40.4967	43.1415	46.8127
	2.2	54.9875	52.9385	49.9406	46.5038	51.1421	50.8171	53.0435	50.0741	45.0236	45.9581	42.3587	51.0742	55.7849	49.2356	56.7842	51.7486	49.8765	63.7563	40.9386	46.6849	57.3684	56.9575	57.7467	53.8216	56.2149	53.1761	45.6756	49.5773	52.2826
	2.4	60.376	59.3135	54.6466	52.905	55.7579	55.7771	60.1839	55.2808	51.354	52.7921	46.9928	56.3279	60.6134	53.8449	62.1116	57.5582	54.6695	70.8392	44.1237	52.4847	63.0868	63.4795	64.8498	59.2414	62.3209	58.9362	51.8461	56.0031	58.6783
	2.6	66.2091	65.1188	60.0921	58.038	61.0612	61.3821	65.8563	60.6829	56.6945	59.4397	52.436	62.5906	66.1079	59.1217	68.2321	63.3777	60.1559	76.4396	47.7273	57.96	69.306	69.8035	70.4487	65.2565	68.1984	64.5394	58.0854	61.1681	65.0916
	2.8	71.9696	71.3262	65.4186	63.6874	66.0776	66.765	72.5102	66.5335	62.4215	65.3522	57.639	68.2843	70.76	64.0318	74.2396	68.0628	65.802	81.8916	51.0364	62.2047	75.2468	74.7207	76.976	70.956	72.7663	69.0554	63.1394	67.3054	70.1996
	3	76.6698	77.3023	69.5332	68.8076	71.3566	70.7582	78.8947	71.4749	67.4754	69.699	61.6061	73.0445	74.9492	67.7665	78.9239	72.4509	70.3186	87.5648	53.2898	66.7677	79.7235	80.0964	83.2899	75.2668	77.9461	74.1128	67.7246	72.8944	74.9282
	3.2	81.0043	81.9436	74.2874	73.1387	75.9155	75.0822	83.5935	75.4013	71.6238	75.0067	66.0976	78.2946	79.8967	72.0204	84.1611	77.5697	75.4277	92.6559	55.6309	71.0294	84.6727	85.1753	88.0407	80.2311	82.8216	78.953	73.0759	77.4287	80.525
	3.4	85.7309	86.321	78.9303	77.4329	79.1753	79.3044	88.9307	79.5504	76.1717	80.3545	70.4577	83.4508	84.7534	75.6033	89.2528	82.0632	80.4993	97.1396	57.6151	74.1025	89.041	89.0113	93.1498	84.6825	86.5166	82.541	78.1567	82.2004	85.7757
	3.6	89.9185	90.3149	82.4939	81.8859	82.7464	82.5991	94.0745	83.5424	80.518	84.5757	73.787	87.358	89.3681	79.5441	93.1679	85.6392	84.804	101.402	58.9377	77.294	92.6295	93.2941	97.8879	88.2605	90.4084	86.4535	82.0039	86.5971	89.6901
	3.8	93.2947	94.6117	86.2874	85.227	86.1323	85.4835	98.0124	86.5398	83.6603	89.0532	77.3489	91.6489	92.6172	83.2725	97.4957	89.3354	88.8612	104.879	60.2333	80.1339	96.4416	97.4401	101.345	92.05	93.9062	90.1605	86.1981	89.8335	93.9566
	4	96.1364	98.298	89.6741	88.8691	88.5618	88.6817	102.235	89.8688	87.0157	93.2346	80.0847	95.22	95.4209	86.3208	101.489	92.7712	91.5157	108.227	61.3105	82.1172	99.9592	100.602	105.13	95.5109	96.3615	92.9854	89.9319	93.3595	97.2014
	4.2	98.7055	101.383	92.0585	92.4417	91.1182	91.4856	106.078	92.7032	90.2515	96.3002	83.0584	97.971	98.2671	88.9974	104.39	95.2714	94.2971	110.788	62.1803	84.0047	102.475	103.808	108.591	97.9621	98.7961	95.9082	92.6192	96.3522	100.459
	4.4	100.688	103.755	94.3852	95.633	93.1249	93.4266	108.815	94.9158	93.1007	99.0533	85.6416	100.673	100.864	90.9546	107.249	97.9119	96.6768	113.275	63.0671	85.534	104.998	106.581	111.012	100.494	100.839	98.3542	95.3612	98.6468	103.239
	4.6	101.616	106.039	96.4364	97.8318	94.629	95.4468	111.56	97.0432	95.1459	102.553	88.1049	103.053	102.739	92.4628	109.687	100.055	98.3329	115.026	63.8738	86.4739	107.006	108.461	113.389	102.148	102.098	99.8952	97.7298	100.873	105.413
	4.8	102.263	107.641	97.8094	99.5562	95.9895	97.0919	114.016	98.8882	96.9045	104.951	89.9667	104.709	104.596	93.9576	111.378	101.671	99.8257	116.383	64.4319	87.1114	108.083	110.132	115.334	103.771	103.097	101.252	99.3025	102.722	106.676
	5	102.132	108.816	98.5805	101.255	96.9707	98.113	115.763	100.109	98.6768	106.734	91.143	106.391	105.831	95.0765	113.03	103.204	101.049	117.035	64.9021	87.6073	108.966	111.354	116.53	105.038	103.759	102.381	100.825	103.918	107.737
	5.2	99.3733	109.228	97.9446	102.576	97.54	98.9698	117.27	100.967	99.9608	108.549	92.205	107.66	106.784	95.8997	114.374	104.432	101.82	116.43	65.4051	87.8317	109.219	112.19	117.682	105.878	104.004	103.128	102.243	104.961	108.281
	5.4	95.613	108.67	95.4319	103.321	97.806	99.4866	118.399	101.712	101.147	110	93.0094	108.535	107.427	96.6532	115.204	105.128	102.595	114.644	65.7609	87.9451	108.914	112.878	118.458	106.265	103.907	103.587	103.303	105.564	108.501
	5.6	91.6137	106.069	92.6741	103.89	97.4988	99.6252	119.136	102.081	102.036	110.886	93.4573	109.193	107.73	97.1853	115.772	105.586	102.999	111.185	65.9993	87.9817	108.083	113.286	118.897	106.345	103.44	103.945	104.357	105.849	108.337
	5.8	87.8428	102.679	89.2408	104.367	96.7289	99.5201	119.721	102.212	102.447	111.559	93.7034	109.519	107.804	97.395	115.987	105.685	103.245	107.822	66.1414	87.9139	106.064	113.409	119.146	106.032	102.728	104.023	105.187	105.808	107.895
	6	84.5322	98.8476	86.4919	104.627	95.2387	98.9546	120.006	102.248	102.647	111.686	93.4287	109.554	107.745	97.3707	115.906	105.513	103.191	104.524	66.1744	87.7818	104.014	113.294	119.072	105.587	101.43	103.902	105.567	105.42	106.91
	6.2	83.1637	94.2539	85.2479	104.537	93.0137	97.9215	119.985	102.182	102.578	111.082	92.8383	109.331	107.439	97.0056	115.113	105.276	102.915	102.707	66.1878	87.5333	101.558	112.961	118.617	104.963	99.5714	103.636	105.528	104.925	105.487
	6.4	82.4512	91.4738	84.5062	104.104	91.1145	95.7912	119.648	101.995	102.234	109.24	91.5344	108.98	106.988	96.564	113.576	104.863	102.317	101.913	66.231	87.2729	98.2707	112.454	118.021	104.037	97.8123	103.202	105.283	104.252	103.624
	6.6	82.257	90.1115	84.0173	103.022	89.2586	92.9943	118.998	101.574	101.786	106.737	90.1471	108.243	106.202	95.8893	111.264	104.321	101.656	101.754	66.3422	87.0559	94.9499	111.935	117.158	102.875	95.3854	102.725	104.958	102.995	101.917
	6.8	82.1245	89.6407	83.7817	101.105	88.2675	90.8124	118.189	101.102	101.067	104.716	88.7695	107.289	105.219	94.9951	108.932	103.777	100.894	101.661	66.4466	86.77	92.5477	111.243	116.043	101.774	92.9868	102.043	104.377	101.846	99.8121
	7	81.9534	89.6932	83.658	98.9158	87.8053	88.6722	116.937	100.463	100.147	102.773	87.2714	106.065	104.01	94.0117	106.636	102.996	100.018	101.484	66.5545	86.382	90.1596	110.48	114.968	100.341	91.2874	101.257	103.738	100.567	97.6327
	7.2	81.7882	89.8106	83.579	96.8693	87.594	87.3227	115.34	99.7253	99.2449	101.99	86.2092	104.857	102.698	92.9648	104.269	102.125	99.2776	101.298	66.6523	86.0206	88.5716	109.801	113.5	98.779	90.1736	100.587	103.246	98.8301	95.9155
	7.4	81.6056	89.8327	83.5567	94.9289	87.5675	86.8304	113.769	99.0599	97.8806	101.763	85.6007	103.37	101.538	91.8161	102.684	101.392	98.4597	101.029	66.7303	85.581	87.57	108.844	111.806	97.3986	89.3589	99.7735	102.687	96.9373	94.0746
	7.6	81.3898	89.7585	83.5873	93.68	87.5371	86.656	111.553	98.3003	96.4303	101.833	85.2361	101.175	99.8561	90.4724	101.893	100.472	97.7749	100.813	66.8375	85.2079	86.8467	107.754	110.349	95.7721	88.9952	98.9332	101.869	95.3071	92.3255
	7.8	81.2796	89.5219	83.6404	93.2151	87.437	86.6404	109.006	97.3602	94.788	101.945	85.0251	98.6198	98.0805	88.7581	101.175	99.4645	97.0128	100.578	66.9448	84.9465	86.4562	106.785	108.551	94.1341	88.948	98.218	101.24	93.3512	91.0365
	8	81.2306	89.2948	83.6752	93.0866	87.3181	86.6075	106.792	96.4553	93.3756	102.01	84.8379	96.7727	96.7287	87.163	100.563	98.553	96.2665	100.289	66.9991	84.7066	86.3686	105.632	106.686	92.8377	88.9212	97.3481	100.52	91.6515	89.99
	8.2	81.2144	89.2028	83.6621	93.0028	87.1491	86.5065	104.149	95.7222	92.3873	102.055	84.6306	95.3034	95.7135	86.1914	100.031	97.6142	95.3895	99.9767	66.9657	84.4509	86.4506	104.519	105.212	91.364	88.848	96.4421	99.5301	90.3512	88.8136
	8.4	81.2233	89.1352	83.5767	92.9567	86.8945	86.2556	101.672	94.9525	91.7384	102.057	84.4016	94.0996	94.759	85.5658	99.4846	96.4465	94.4564	99.6275	66.8273	84.2518	86.6409	103.693	103.575	90.0966	88.6846	95.7211	98.5858	89.1501	87.7317
	8.6	81.2916	89.1039	83.4568	92.9443	86.5756	85.9286	100.047	94.2099	91.3285	102.058	84.0963	93.2552	94.184	85.3194	99.0754	95.2621	93.5326	99.3503	66.6755	84.044	86.8694	102.756	102.143	89.0579	88.3923	94.8296	97.9118	88.2561	86.9579
	8.8	81.4216	88.8	83.307	92.9773	86.0626	85.6963	98.8143	93.6326	91.0704	102.059	83.8075	92.6304	93.6291	85.2804	98.8231	94.2904	92.783	99.2241	66.4859	83.7767	87.1957	101.835	101.269	87.9667	88.0513	93.9235	97.1809	87.7518	86.2087
	9	81.5681	88.3864	83.191	93.0431	85.5229	85.696	98.1748	92.9583	90.7752	102.06	83.5914	91.8412	93.2112	85.2507	98.5826	93.1596	91.9633	99.192	66.3093	83.5221	87.5222	101.075	100.454	87.0211	87.7619	93.1825	96.5094	87.3414	85.6722
	9.2	81.6706	87.9447	83.1563	93.0992	84.9331	85.9539	97.972	92.4396	90.4399	102.061	83.3	91.0372	93.0456	85.2006	98.4057	92.0514	91.3103	99.1736	66.181	83.2158	87.7553	100.158	99.8592	86.4046	87.4171	92.3258	95.9432	87.0888	85.3695
	9.4	81.7658	87.4843	83.1901	93.1249	84.4805	86.4504	97.9597	91.858	90.0688	102.076	83.015	90.4645	92.9894	85.1588	98.3025	91.2045	90.6863	99.0849	66.0964	82.7965	87.9751	99.2045	99.5139	85.8528	87.1057	91.5466	95.2552	86.7807	85.0869
	9.6	81.936	87.0213	83.3091	93.0772	84.2631	87.0526	97.9162	91.2813	89.7881	102.073	82.6599	89.9439	92.9899	85.121	98.2169	90.2801	90.1364	98.8995	66.0886	82.4075	87.9902	98.4268	99.2122	85.4768	86.9119	90.9314	94.616	86.4238	84.8459
	9.79999	82.1856	86.6739	83.4133	92.9799	84.2302	87.4536	97.8879	90.6914	89.5489	102.061	82.2963	89.5939	93.0042	85.0924	98.1623	89.4148	89.735	98.6173	66.0943	82.1367	87.9305	97.551	99.0152	85.2125	86.7769	90.3148	94.1528	86.1216	84.6816
	10	82.6425	86.3964	83.4163	92.7324	84.207	87.7232	97.9044	90.1678	89.3179	101.987	82.0258	89.4305	92.9979	85.0537	98.1239	88.757	89.217	98.3681	66.1305	81.8133	87.7943	96.66	98.8809	84.9886	86.7571	89.7759	93.5765	85.767	84.5499
	10.2	83.3705	86.1738	83.3633	92.4846	84.1366	87.7186	97.9539	89.5762	89.1615	101.773	81.8333	89.2969	92.9789	84.9714	98.032	88.008	88.6514	98.1681	66.1084	81.531	87.6234	95.9796	98.7795	84.8386	86.8004	89.3793	93.0019	85.4755	84.4841
	10.4	84.1643	86.011	83.3363	92.3277	84.0105	87.6162	98.0763	88.8664	89.0514	101.43	81.7156	89.1815	92.8857	84.8492	97.9263	87.3004	88.1626	98.045	66.0637	81.3272	87.4839	95.4397	98.6968	84.787	86.8261	89.0392	92.5437	85.2291	84.4311
	10.6	84.6627	86.0375	83.3825	92.2077	83.9282	87.4672	98.248	88.2001	89.0198	101.107	81.6342	89.0635	92.7125	84.7251	97.9001	86.7671	87.7182	97.959	65.9516	81.1069	87.4094	94.8844	98.6482	84.6465	86.8179	88.628	92.0349	84.9408	84.3208
	10.8	85.0457	86.1063	83.4082	92.0779	83.8155	87.334	98.4872	87.6966	89.0059	100.762	81.6439	88.9409	92.5098	84.5581	97.8658	86.238	87.25	97.8317	65.7945	80.926	87.2632	94.4008	98.6236	84.3608	86.7496	88.2177	91.609	84.6341	84.1564
	11	85.2967	86.3252	83.2537	91.9271	83.6677	87.2018	98.7588	87.1766	88.9736	100.596	81.6972	88.8525	92.2148	84.3251	97.7984	85.8277	86.8033	97.6299	65.6358	80.8095	87.1602	94.0735	98.5352	84.1181	86.6238	87.8653	91.3255	84.3428	84.0105
	11.2	85.4856	86.7437	82.918	91.7918	83.5398	87.1031	98.9975	86.7872	88.8442	100.607	81.7397	88.8121	91.8798	84.0691	97.704	85.5983	86.3759	97.4554	65.5582	80.6614	87.1239	93.7023	98.3424	83.938	86.3653	87.423	90.9523	84.1556	83.9468
	11.4	85.6459	87.1071	82.4133	91.6434	83.4594	87.0282	99.1287	86.3762	88.658	100.73	81.7147	88.8056	91.6173	83.7168	97.6055	85.4201	85.8852	97.2679	65.53	80.4459	87.1353	93.3428	98.1485	83.8766	86.0843	87.0289	90.6129	84.0383	83.9036
	11.6	85.8404	87.4637	82.2146	91.5609	83.4685	86.9389	99.2101	86.0241	88.4383	100.838	81.5776	88.8212	91.3228	83.3596	97.5288	85.3514	85.4441	97.0943	65.5504	80.2223	87.2654	93.0487	97.9459	84.0037	85.6897	86.7717	90.3766	83.9421	83.8749
	11.8	86.0598	87.6738	82.4285	91.5123	83.5753	86.848	99.3104	85.7446	88.2739	100.897	81.3362	88.8106	90.9697	83.1066	97.498	85.3626	85.1668	96.9293	65.5748	79.9414	87.4665	92.7343	97.8455	84.1651	85.2758	86.4984	90.1842	83.8851	83.8801
	12	86.2019	87.6011	82.8852	91.4523	83.6824	86.7753	99.4107	85.4813	88.2214	100.931	80.9862	88.7562	90.6404	82.7802	97.4485	85.4207	84.8929	96.7933	65.5739	79.7008	87.7239	92.4546	97.869	84.3342	85.037	86.1911	90.0785	83.8755	83.8229
	12.2	86.283	87.3494	83.7221	91.3266	83.7851	86.6784	99.4747	85.2124	88.2772	100.957	80.7107	88.5881	90.2576	82.4251	97.4076	85.5504	84.7048	96.6994	65.5453	79.5494	87.9446	92.2865	97.9477	84.4775	84.8929	85.9276	90.0754	83.8901	83.7392
	12.4	86.381	86.9346	84.5114	91.1559	83.8605	86.5621	99.5228	84.9291	88.3232	101.004	80.3727	88.3024	89.8691	82.1388	97.3968	85.6207	84.5215	96.5843	65.5193	79.4006	88.1006	92.1715	98.0142	84.6011	84.8006	85.6101	90.0932	83.9542	83.7146
	12.6	86.5398	86.5918	85.0804	91.0258	83.9154	86.4614	99.5133	84.706	88.3125	101.089	80.0228	88.085	89.5879	81.903	97.3995	85.602	84.3969	96.5626	65.4996	79.2704	88.2688	92.0923	98.0451	84.7666	84.8425	85.3324	90.0983	83.9772	83.7015
	12.8	86.7134	86.4158	85.4132	90.9215	83.945	86.3328	99.4368	84.4417	88.2305	101.177	79.6339	87.9027	89.3675	81.6774	97.4122	85.5641	84.325	96.5233	65.5143	79.1875	88.4565	92.0413	98.0605	84.9495	84.9382	85.1708	90.0957	83.948	83.7498
	13	86.848	86.3474	85.5861	90.8891	83.9985	86.1545	99.3428	84.1689	88.0852	101.226	79.2786	87.7539	89.2825	81.603	97.3907	85.4732	84.3029	96.4528	65.5274	79.1184	88.6288	92.004	98.0599	85.0601	85.1409	85.0319	90.0802	83.9254	83.9038
	13.2	86.9368	86.3802	85.6339	90.9212	84.0482	86.0083	99.2775	83.9402	87.9296	101.279	79.1129	87.6648	89.3406	81.5355	97.2994	85.3569	84.2563	96.3817	65.5197	79.0321	88.8568	92.0109	98.0544	85.112	85.4014	84.9233	89.9297	83.9265	84.2287
	13.4	86.9772	86.4724	85.5653	90.955	84.0862	85.7486	99.2198	83.6786	87.8007	101.324	78.9594	87.618	89.5106	81.3509	97.1031	85.1953	84.1271	96.3026	65.4905	78.9534	89.0648	92.0225	97.9978	85.1378	85.6058	84.7966	89.7503	83.9276	84.6806
	13.6	87.0692	86.5769	85.498	90.9718	84.0578	85.3436	99.1212	83.453	87.6196	101.314	78.8863	87.6472	89.7834	81.0779	96.8051	85.0584	83.8798	96.2015	65.4586	78.9565	89.2702	92.1055	97.8596	85.1924	85.7477	84.6011	89.5358	83.9287	85.0132
	13.8	87.1811	86.6237	85.4728	90.9559	83.9887	84.9278	99.068	83.2011	87.4179	101.305	78.8905	87.7565	89.9762	80.7815	96.517	85.0223	83.6325	96.08	65.3966	79.0123	89.5885	92.1477	97.6905	85.2993	85.7703	84.3936	89.3921	83.9298	85.2621
	14	87.2933	86.5978	85.5537	90.8939	83.8648	84.5354	99.074	83.0039	87.2269	101.231	78.9561	87.8999	90.1137	80.4271	96.1885	85.038	83.3684	95.9662	65.3546	79.0436	89.949	92.1768	97.4604	85.4202	85.7262	84.2224	89.3432	83.935	85.3611
	14.2	87.3958	86.4113	85.6574	90.8172	83.7051	84.1644	99.1109	82.8419	86.9716	101.107	79.0838	88.1011	90.1091	80.1132	95.9972	85.1475	83.1873	95.8508	65.3479	79.0956	90.2039	92.2213	97.2208	85.5124	85.5955	83.9935	89.3531	84.0155	85.3245
	14.4	87.4785	86.1669	85.7686	90.7322	83.507	83.9232	99.1169	82.6512	86.6961	100.926	79.2251	88.2958	90.0327	79.9223	96.019	85.2344	83.0699	95.7495	65.3511	79.1175	90.3694	92.2163	97.0423	85.6317	85.409	83.7949	89.3359	84.1994	85.2643
	14.6	87.5501	86.16	85.8475	90.5736	83.3055	83.8102	99.097	82.4167	86.4892	100.693	79.4038	88.4278	89.9634	79.7966	96.3428	85.2849	83.0179	95.7212	65.3961	79.0761	90.3426	92.1723	96.8722	85.7423	85.2059	83.6397	89.2658	84.4835	85.2626
	14.8	87.628	86.4878	85.8662	90.3994	83.0521	83.7667	99.0148	82.109	86.3294	100.474	79.567	88.5922	89.8903	79.7463	96.8845	85.2483	83.0017	95.7241	65.4918	78.9784	90.2872	92.1023	96.7979	85.8759	84.8746	83.4618	89.2278	84.7305	85.303
	15	87.7226	87.1292	85.8712	90.2898	82.8797	83.8225	98.8794	81.8656	86.209	100.32	79.6919	88.8155	89.8122	79.7762	97.4548	85.1811	82.9665	95.7327	65.547	78.7774	90.2333	91.9453	96.8089	86.0019	84.5584	83.315	89.26	84.8759	85.4038
	15.2	87.7688	87.8249	85.8757	90.1894	82.6584	83.9266	98.7995	81.6639	86.1655	100.215	79.8728	89.0511	89.8014	79.8736	98.1245	85.0701	82.9382	95.7653	65.5685	78.5286	90.2014	91.8214	96.8762	85.979	84.1759	83.2006	89.3726	85.0449	85.5339
	15.4	87.742	88.2859	85.8997	90.1641	82.4808	84.0593	98.7512	81.4606	86.1866	100.077	80.1502	89.3849	89.8567	79.8938	98.6864	84.915	82.8736	95.8456	65.6125	78.3826	90.1783	91.7429	96.9592	85.8806	83.7805	83.07	89.4698	85.2598	85.6638
	15.6	87.7353	88.6242	85.9817	90.1843	82.3927	84.129	98.6393	81.3288	86.1715	99.8816	80.4564	89.7567	89.9753	79.822	98.9927	84.791	82.7674	95.9257	65.7054	78.3475	90.1116	91.6977	97.0262	85.775	83.4314	82.9263	89.5197	85.496	85.8543
	15.8	87.7357	88.753	86.0721	90.1917	82.3857	84.1248	98.445	81.2078	86.054	99.6352	80.8311	90.0178	90.1323	79.656	99.0567	84.7098	82.663	95.9973	65.8083	78.438	89.9914	91.6893	97.0724	85.7101	83.2508	82.8307	89.4577	85.7353	86.0413
	16	87.7378	88.793	86.105	90.1901	82.4031	84.0711	98.2538	81.0961	85.8951	99.2195	81.1242	90.2464	90.2097	79.4287	98.9715	84.7369	82.5663	95.9838	65.9045	78.4916	89.9129	91.7229	97.1268	85.6993	83.1382	82.7466	89.3609	85.8199	86.1449
	16.2	87.74	88.8053	86.0881	90.1789	82.4327	83.924	98.0411	81.0669	85.6612	98.719	81.2901	90.4467	90.1817	79.1196	98.7885	84.8101	82.4864	95.8726	65.9651	78.5079	89.8248	91.8174	97.1581	85.7039	83.0805	82.6405	89.3001	85.7696	86.2321
	16.4	87.7422	88.7744	86.0456	90.1748	82.4048	83.7251	97.8988	81.0924	85.3993	98.3166	81.3742	90.5816	90.088	78.8304	98.548	84.9094	82.4171	95.7291	65.9586	78.4901	89.6918	91.9486	97.1822	85.7086	83.0671	82.5308	89.2251	85.6833	86.3364
	16.6	87.7443	88.7359	85.9961	90.1533	82.3078	83.4084	97.8575	81.1394	85.1961	97.8437	81.355	90.7539	90.011	78.6157	98.31	84.9881	82.3419	95.6837	65.941	78.4188	89.6336	92.07	97.2088	85.7133	83.0429	82.4255	89.1496	85.615	86.4262
	16.8	87.7585	88.7059	85.9736	90.051	82.1347	83.0453	97.8838	81.1581	84.9551	97.3555	81.2765	90.9713	89.9285	78.4362	98.1488	85.0165	82.3126	95.8037	65.9002	78.3622	89.739	92.152	97.3099	85.7527	83.0519	82.3351	89.112	85.6693	86.5218
	17	87.8281	88.7108	86.0032	89.8781	81.9181	82.7938	97.9624	81.1132	84.7191	96.9171	81.1035	91.1497	89.8811	78.3252	98.0667	85.0641	82.3536	96.1024	65.8388	78.3467	90.1504	92.1535	97.4629	85.8423	83.103	82.2882	89.0876	85.6658	86.5635
	17.2	87.8386	88.7186	86.034	89.7221	81.5775	82.6054	98.092	80.9962	84.544	96.3866	80.8188	91.3264	89.8701	78.2911	98.0154	85.1503	82.4195	96.4833	65.8089	78.334	90.7718	92.087	97.7231	85.8844	83.263	82.2354	89.1021	85.593	86.5279
	17.4	87.7055	88.833	86.0659	89.6462	81.2075	82.5643	98.3492	80.8385	84.3653	95.967	80.459	91.4411	89.8462	78.3405	97.9186	85.2343	82.4704	96.867	65.8657	78.2933	91.3074	91.9184	98.0231	85.8599	83.4831	82.1409	89.1724	85.5156	86.4645
	17.6	87.3294	89.0521	86.1426	89.6368	80.9507	82.6137	98.7214	80.7083	84.2291	95.7211	80.1958	91.4546	89.8393	78.3983	97.7424	85.2518	82.4392	97.1217	66.0603	78.2784	91.752	91.734	98.237	85.774	83.6143	82.0095	89.34	85.483	86.4791
	17.8	86.7635	89.2823	86.2109	89.6606	80.732	82.7398	99.0596	80.5788	84.0736	95.5786	79.9468	91.4147	89.8336	78.3939	97.6274	85.2688	82.328	97.3998	66.3169	78.2534	92.0011	91.6234	98.4528	85.7387	83.7013	81.9055	89.4142	85.5156	86.5159
	18	86.2381	89.6271	86.2188	89.6709	80.6001	82.9253	99.4242	80.4836	83.8545	95.5213	79.766	91.2556	89.7873	78.3097	97.5185	85.3279	82.1897	97.6826	66.5349	78.2616	92.1545	91.5493	98.6352	85.8307	83.7785	81.8155	89.4422	85.5966	86.5214
	18.2	85.6607	89.9479	86.2236	89.6235	80.5411	83.0929	99.6945	80.4098	83.6824	95.4628	79.6531	91.0803	89.7449	78.1774	97.3809	85.4253	82.1053	98.0428	66.7136	78.3134	92.361	91.4626	98.7818	86.0599	83.8723	81.7576	89.4509	85.5903	86.5065
	18.4	85.2469	90.1154	86.2283	89.4785	80.4718	83.2822	99.9373	80.3447	83.5601	95.3792	79.6032	90.9598	89.6957	78.0213	97.2452	85.5662	82.0619	98.6356	66.7866	78.3755	92.5861	91.4082	98.9894	86.2511	83.9158	81.7081	89.4584	85.5177	86.4426
	18.6	84.9341	90.2698	86.2682	89.3203	80.3828	83.3993	100.151	80.2929	83.4968	95.2624	79.6013	90.8827	89.7127	77.8814	96.9941	85.6658	82.0773	99.2367	66.7857	78.3728	92.7492	91.4243	99.2372	86.3749	83.9053	81.6106	89.4832	85.3815	86.4657
	18.8	84.8316	90.3324	86.3679	89.1844	80.2987	83.4047	100.319	80.2616	83.507	95.1339	79.6116	90.8234	89.8107	77.7729	96.7129	85.7342	82.1285	99.8942	66.7487	78.3598	92.8547	91.4834	99.4334	86.4552	83.7659	81.4797	89.5583	85.3156	86.6537
	19	84.8982	90.2884	86.5382	89.019	80.1552	83.3694	100.437	80.2689	83.4803	95.0239	79.6682	90.826	89.963	77.6298	96.554	85.8159	82.2021	100.398	66.6974	78.2617	92.9008	91.5634	99.6795	86.5155	83.5152	81.3747	89.6051	85.33	86.8781
	19.2	85.0461	90.1604	86.7087	88.8463	79.996	83.309	100.493	80.3312	83.3614	94.9536	79.7406	90.8169	90.0191	77.4888	96.4946	85.9714	82.2414	100.685	66.6668	78.168	92.9513	91.6965	99.9158	86.6007	83.1472	81.2891	89.5918	85.3837	87.0498
	19.4	85.1936	89.9365	86.843	88.6644	79.859	83.2312	100.359	80.41	83.0803	95.0093	79.8138	90.7705	89.9883	77.4212	96.5565	86.126	82.2169	100.913	66.6517	78.2029	93.0241	91.7963	100.05	86.7056	82.8061	81.2056	89.5228	85.4279	87.2088
	19.6	85.3074	89.7734	86.9505	88.5053	79.7512	83.168	100.187	80.5221	82.798	95.188	79.9317	90.5872	89.8416	77.4145	96.6576	86.2338	82.1532	101.024	66.7232	78.2785	93.085	91.8066	100.141	86.6758	82.6248	81.1394	89.4364	85.481	87.3323
	19.8	85.339	89.6781	87.0205	88.3974	79.7243	83.0625	100.021	80.5987	82.5003	95.4486	80.0443	90.3658	89.7345	77.4593	96.7234	86.2171	82.1198	101.137	66.8461	78.2465	93.1285	91.8293	100.13	86.6075	82.5749	81.0551	89.3864	85.555	87.4601
	20	85.2965	89.7221	87.0404	88.3977	79.7455	82.9355	99.9293	80.5705	82.2925	95.6622	80.0718	90.069	89.6548	77.5021	96.8016	86.1867	82.1238	101.225	66.9995	78.2983	93.1641	91.868	100.044	86.5454	82.6429	80.9536	89.3672	85.6507	87.6937
	20.2	85.2347	89.788	87.0137	88.515	79.8587	82.8923	100.015	80.4393	82.1492	95.7935	79.9914	89.9009	89.5525	77.5348	96.8948	86.2142	82.1697	101.316	67.2059	78.369	93.2302	91.9325	99.933	86.5634	82.6921	80.8817	89.3531	85.8004	87.928
	20.4	85.0828	89.843	86.9463	88.7254	79.9605	82.9969	100.142	80.253	82.012	95.8486	79.8218	89.8963	89.4939	77.5463	97.0184	86.2922	82.187	101.438	67.3274	78.3652	93.3199	91.9636	99.8273	86.604	82.6176	80.8541	89.3318	85.9202	88.1226
	20.6	84.8284	89.9017	86.8799	89.0505	80.077	83.2338	100.366	80.1815	81.8472	95.8601	79.667	90.1004	89.4588	77.5574	97.1381	86.4295	82.1241	101.616	67.3878	78.4385	93.3764	91.9506	99.7574	86.6465	82.4127	80.8265	89.3131	86.0217	88.3729
	20.8	84.7051	89.9333	86.7969	89.3575	80.2235	83.4885	100.635	80.1985	81.7176	95.8945	79.4802	90.4225	89.4432	77.6651	97.1312	86.567	82.034	101.884	67.4508	78.4943	93.4566	91.944	99.7589	86.5576	82.2155	80.8214	89.3132	86.1089	88.7047
	21	84.6582	90.0128	86.7033	89.5718	80.3534	83.6412	101.035	80.2968	81.6147	95.9232	79.3956	90.6744	89.4319	77.7595	96.9717	86.6521	81.9773	102.175	67.5144	78.4099	93.6025	91.9619	99.7928	86.4718	82.0115	80.817	89.3162	86.1971	89.0345
	21.2	84.943	90.1068	86.5696	89.6926	80.4504	83.8219	101.499	80.3864	81.5501	95.9102	79.3701	90.94	89.4068	77.7854	96.7809	86.7391	81.9419	102.261	67.5665	78.2929	93.7843	92.0433	99.8878	86.5063	81.838	80.8026	89.344	86.2853	89.4393
	21.4	85.6684	90.1696	86.462	89.77	80.4483	83.9854	101.833	80.4242	81.5012	95.7899	79.3634	91.1618	89.268	77.7824	96.5309	86.8351	81.9329	102.29	67.5874	78.2422	94.0326	92.1813	99.9779	86.6904	81.738	80.7665	89.3368	86.3345	89.6786
	21.6	86.6533	90.1877	86.406	89.7563	80.3489	84.1526	102.108	80.3642	81.4412	95.6213	79.417	91.3235	89.1178	77.7722	96.2635	86.985	81.9001	102.299	67.5712	78.2282	94.3109	92.3034	100.03	86.9782	81.5809	80.6837	89.3206	86.266	89.7939
	21.8	87.4947	90.157	86.4259	89.7356	80.1981	84.2631	102.307	80.2741	81.3741	95.411	79.5253	91.4707	88.9632	77.8207	95.9537	87.0626	81.8704	102.312	67.5774	78.29	94.4689	92.3226	100.059	87.1627	81.3254	80.543	89.3498	86.2248	89.8011
	22	88.2243	90.0979	86.557	89.7165	79.9961	84.2644	102.457	80.2036	81.2825	95.3289	79.6375	91.5976	88.9014	77.9165	95.5193	87.0274	81.8997	102.38	67.6401	78.4211	94.602	92.3012	100.097	87.2589	81.1715	80.3981	89.4414	86.2323	89.7488
	22.2	88.8461	90.0489	86.6648	89.7474	79.8484	84.2282	102.626	80.1309	81.1119	95.3443	79.7906	91.6276	88.9251	78.0309	95.138	86.9763	82.014	102.497	67.7683	78.51	94.7928	92.2835	100.151	87.3009	81.0408	80.2294	89.5552	86.3125	89.6855
	22.4	89.1804	90.0369	86.7231	89.8179	79.8479	84.2003	102.732	80.0441	80.8744	95.5098	79.9268	91.6327	88.9813	78.0828	94.7119	86.9704	82.1964	102.646	67.9198	78.5376	94.9353	92.28	100.237	87.3767	80.9718	80.1003	89.6718	86.4754	89.6399
	22.6	89.3771	90.0751	86.7889	89.889	79.9194	84.2227	102.729	80.001	80.6109	95.8169	80.0043	91.6516	89.0333	78.1246	94.3923	86.9855	82.3232	102.747	68.0893	78.5282	95.0323	92.2704	100.362	87.5279	80.9728	80.0353	89.705	86.618	89.6898
	22.8	89.5057	90.1319	86.9249	89.9549	80.0934	84.3105	102.681	80.027	80.3332	96.0868	79.987	91.6722	89.1042	78.1761	94.1321	86.9806	82.3504	102.923	68.2115	78.5034	95.0434	92.2471	100.557	87.7368	81.0119	79.9898	89.7012	86.7222	89.8515
	23	89.6344	90.202	87.0782	90.0343	80.2099	84.3325	102.592	80.0863	80.1665	96.4542	79.815	91.6667	89.2076	78.2477	93.8872	86.973	82.2918	103.081	68.2938	78.4824	94.9944	92.2184	100.747	87.9268	81.0545	79.9807	89.6865	86.7476	90.0724
	23.2	89.8144	90.2974	87.2335	90.1024	80.1972	84.2928	102.487	80.1337	80.1691	96.8886	79.5951	91.6263	89.3566	78.2606	93.5896	86.8932	82.1422	103.229	68.3871	78.4475	94.9028	92.1996	100.856	88.1525	81.0624	79.9752	89.6186	86.7741	90.4151
	23.4	90.0025	90.3777	87.3838	90.1412	80.0036	84.2976	102.439	80.1364	80.184	97.1342	79.3381	91.5033	89.4645	78.196	93.3662	86.7519	82.0032	103.304	68.4837	78.3782	94.8046	92.2039	100.869	88.3802	81.0843	79.9406	89.5734	86.8236	90.7526
	23.6	90.1753	90.4414	87.5216	90.1409	79.6328	84.3429	102.406	80.127	80.1969	97.3586	79.1351	91.3712	89.4965	78.0777	93.2804	86.6537	81.8803	103.365	68.5553	78.2839	94.7317	92.2317	100.718	88.5691	81.0943	79.9197	89.4845	86.8515	90.9778
	23.8	90.3188	90.4894	87.6328	90.0683	79.3016	84.3917	102.362	80.1146	80.1485	97.4607	79.0143	91.2061	89.4525	78.0123	93.3471	86.5937	81.8158	103.411	68.5976	78.1973	94.6266	92.2519	100.564	88.7271	81.1031	79.9122	89.3571	86.8927	91.176
	24	90.4269	90.5338	87.7658	89.9271	78.9431	84.3527	102.316	80.1545	80.0585	97.4333	78.9485	91.0514	89.4022	78.0172	93.5395	86.535	81.8112	103.463	68.5869	78.167	94.5061	92.2598	100.41	88.8044	81.1313	79.9066	89.3558	86.9869	91.3152
	24.2	90.5104	90.5739	87.8855	89.7938	78.6523	84.2486	102.279	80.2023	79.9414	97.3318	78.916	90.9623	89.4028	78.0827	93.6892	86.5072	81.8164	103.524	68.5565	78.1163	94.4628	92.2809	100.25	88.8201	81.2192	79.8566	89.4336	87.0608	91.4057
	24.4	90.6258	90.6326	87.9777	89.6467	78.5066	84.0863	102.228	80.1929	79.8941	97.2168	78.8646	90.9501	89.4548	78.1202	93.8674	86.513	81.8703	103.501	68.5841	78.0589	94.471	92.2781	100.097	88.8896	81.3174	79.801	89.6312	87.1227	91.5128
	24.6	90.7498	90.6844	88.057	89.4973	78.4582	83.8985	102.131	80.0825	79.8207	97.1131	78.8328	91.0835	89.495	78.1237	94.0322	86.5178	81.932	103.443	68.6517	78.0675	94.5689	92.256	99.9073	89.0648	81.4457	79.7569	89.8585	87.2057	91.6312
	24.8	90.8405	90.7165	88.1138	89.383	78.5425	83.8066	101.936	79.9626	79.7246	97.0049	78.8329	91.311	89.5216	78.0879	94.1461	86.5084	81.8912	103.384	68.7273	78.0934	94.7261	92.1637	99.7556	89.2464	81.6182	79.704	89.9641	87.231	91.7023
	25	90.9684	90.7578	88.1713	89.3161	78.7276	83.794	101.709	79.826	79.636	96.9086	78.8661	91.6932	89.5729	78.0556	94.2672	86.4346	81.8865	103.434	68.8589	78.1699	94.9556	92.0321	99.6946	89.4309	81.8022	79.639	89.9643	87.1995	91.7579
	25.2	91.0704	90.7694	88.2357	89.2849	78.9548	83.7544	101.524	79.6918	79.6015	96.8535	78.8804	92.0601	89.6543	78.0288	94.2589	86.3118	81.9046	103.568	69.0346	78.2487	95.2034	91.9302	99.7706	89.5219	81.9672	79.5542	89.8951	87.1657	91.835
	25.4	91.1389	90.776	88.3063	89.2843	79.1717	83.6181	101.38	79.6276	79.5903	96.829	78.9291	92.3127	89.7495	77.9675	94.1659	86.2398	81.9256	103.688	69.1719	78.2431	95.3428	91.8557	99.9502	89.5673	82.2299	79.4263	89.8341	87.1217	91.9277
	25.6	91.2132	90.7996	88.3826	89.2738	79.3467	83.4563	101.327	79.6039	79.5776	96.8121	79.0185	92.4949	89.8745	77.8657	94.0435	86.2572	81.9325	103.797	69.3222	78.1719	95.4103	91.8318	100.107	89.59	82.5106	79.3023	89.8042	87.0685	92.0643
	25.8	91.2872	90.8266	88.48	89.2072	79.5153	83.2481	101.314	79.5968	79.5253	96.7358	79.0983	92.5758	90.0038	77.6705	93.854	86.3857	81.8534	103.847	69.5122	78.1379	95.4093	91.8342	100.201	89.6482	82.7108	79.2828	89.856	87.0135	92.2157
	26	91.3969	90.8632	88.5449	89.0679	79.7018	83.108	101.342	79.6304	79.4038	96.601	79.2116	92.5948	90.0719	77.4513	93.7584	86.5602	81.7698	103.83	69.6072	78.1505	95.3686	91.8475	100.277	89.7101	82.8732	79.3129	89.9359	86.9668	92.3193
	26.2	91.5131	90.9108	88.5356	88.7839	79.7908	83.0477	101.394	79.6608	79.2816	96.369	79.3569	92.5861	90.1193	77.3251	93.684	86.7432	81.7184	103.756	69.6397	78.1476	95.38	91.8577	100.344	89.7087	82.99	79.403	90.0073	86.923	92.3977
	26.4	91.6256	90.9317	88.4952	88.5117	79.7453	83.0486	101.452	79.681	79.1999	96.1002	79.4386	92.5231	90.1948	77.224	93.6369	86.8352	81.7066	103.625	69.6518	78.1118	95.4501	91.8569	100.356	89.6505	83.0559	79.4548	90.1104	86.8685	92.4534
	26.6	91.708	90.9547	88.5012	88.3986	79.6058	83.1223	101.534	79.6892	79.112	95.8876	79.5168	92.452	90.2519	77.1723	93.6512	86.8601	81.6987	103.463	69.6592	78.0609	95.6031	91.8546	100.353	89.5111	83.163	79.4349	90.2653	86.8127	92.4875
	26.8	91.7336	90.9749	88.5499	88.4096	79.4636	83.2349	101.591	79.614	78.9756	95.6651	79.6276	92.3949	90.2762	77.1687	93.729	86.8283	81.6903	103.27	69.6669	78.0445	95.7097	91.8436	100.339	89.3695	83.2943	79.3659	90.4163	86.8246	92.5036
	27	91.7368	90.955	88.6617	88.4967	79.3555	83.357	101.573	79.5282	78.8538	95.5348	79.7472	92.4053	90.2899	77.2123	93.9077	86.7715	81.6479	103.133	69.7029	78.1008	95.7091	91.7662	100.332	89.1856	83.3973	79.2699	90.5487	86.8616	92.5369
	27.2	91.7408	90.9017	88.809	88.5466	79.3723	83.5455	101.536	79.4694	78.7862	95.4061	79.8204	92.496	90.2766	77.2781	94.0941	86.7253	81.5952	103.032	69.8499	78.2185	95.6188	91.6847	100.394	89.0096	83.4712	79.2176	90.6024	86.951	92.5236
	27.4	91.7391	90.8263	88.8809	88.4852	79.472	83.6661	101.515	79.4415	78.7921	95.2839	79.8185	92.636	90.1931	77.3697	94.1569	86.7148	81.6201	102.975	69.9903	78.3479	95.5256	91.5994	100.515	88.8942	83.5582	79.2141	90.5634	87.0956	92.4253
	27.6	91.6948	90.7847	88.8428	88.3401	79.6193	83.6642	101.506	79.4306	78.8666	95.237	79.7235	92.7397	90.0777	77.4461	94.1301	86.7774	81.667	102.916	70.13	78.3708	95.4595	91.5396	100.64	88.8284	83.6897	79.28	90.4171	87.2305	92.3714
	27.8	91.6429	90.7698	88.7374	88.1248	79.7635	83.6118	101.501	79.4187	78.9752	95.2188	79.5958	92.7452	90.0091	77.4518	94.0564	86.8606	81.7019	102.801	70.2089	78.3422	95.4838	91.5209	100.772	88.8254	83.8527	79.367	90.293	87.3799	92.4076
	28	91.5784	90.7649	88.6796	87.9023	79.9485	83.5628	101.495	79.3857	79.06	95.1391	79.4691	92.6804	90.0068	77.4102	93.9536	87.0096	81.6875	102.611	70.2352	78.2611	95.5513	91.5163	100.899	88.8731	84.0775	79.4659	90.2498	87.4711	92.4334
	28.2	91.4802	90.7568	88.6001	87.7597	80.0355	83.5145	101.431	79.3544	79.0778	95.0312	79.4031	92.6281	90.0154	77.3157	93.8774	87.2308	81.6412	102.386	70.2432	78.1428	95.6323	91.5092	101.029	88.956	84.2331	79.5178	90.2997	87.5286	92.5638
	28.4	91.4004	90.7225	88.5668	87.7001	80.0495	83.5315	101.297	79.3455	79.0661	94.9455	79.3874	92.6018	90.071	77.212	93.8148	87.3567	81.6075	102.116	70.2497	78.0505	95.6643	91.4915	101.238	88.9948	84.3705	79.5005	90.4648	87.5936	92.7289
	28.6	91.3257	90.7014	88.5719	87.7264	80.0094	83.5567	101.057	79.3624	79.068	94.8143	79.4037	92.5548	90.1437	77.1716	93.7765	87.3885	81.6103	101.969	70.3111	78.0081	95.687	91.4874	101.436	89.0276	84.5152	79.4442	90.6616	87.6235	92.8214
	28.8	91.2727	90.691	88.5808	87.8146	79.8892	83.5636	100.784	79.382	79.1009	94.7972	79.4414	92.4993	90.1806	77.1626	93.7888	87.3649	81.6201	101.846	70.4044	77.9924	95.7313	91.4838	101.558	89.0765	84.6036	79.3636	90.9066	87.6549	92.9482
	29	91.3176	90.6534	88.6276	87.9096	79.7637	83.569	100.539	79.3675	79.0728	94.8354	79.4658	92.4334	90.1832	77.1772	93.8012	87.2931	81.6781	101.754	70.5519	78.037	95.7862	91.4801	101.626	89.1023	84.6598	79.2909	91.076	87.7134	93.0936
	29.2	91.4953	90.5922	88.6631	87.9911	79.6885	83.6162	100.289	79.3084	78.9923	94.8214	79.5129	92.317	90.1805	77.1722	93.8297	87.237	81.7712	101.697	70.6715	78.137	95.8686	91.4192	101.649	89.0764	84.7261	79.1932	91.177	87.7276	93.1893
	29.4	91.6991	90.4362	88.6674	88.066	79.6991	83.6669	100.018	79.2116	78.8784	94.7141	79.5494	92.1967	90.1649	77.1347	93.9762	87.2023	81.8542	101.702	70.7759	78.2816	95.9839	91.305	101.658	89.0057	84.7724	79.1545	91.2066	87.7191	93.3077
	29.6	91.8886	90.2135	88.663	88.177	79.7098	83.655	99.6677	79.1227	78.7831	94.6427	79.5792	92.0923	90.1115	77.0975	94.1576	87.2052	81.9753	101.782	70.8971	78.3943	96.0669	91.2114	101.666	88.946	84.8362	79.1541	91.184	87.7649	93.3878
	29.8	92.0338	89.8599	88.6441	88.3004	79.822	83.5685	99.1958	79.0734	78.702	94.5987	79.6171	91.9953	90.0934	77.0859	94.35	87.2527	82.064	101.886	70.9752	78.4358	96.1154	91.1897	101.731	88.8838	84.9351	79.2088	91.1601	87.8579	93.4066
	30	92.1174	89.4746	88.6194	88.4488	80.0004	83.3989	98.7418	79.0521	78.6403	94.581	79.6296	91.9432	90.1465	77.1102	94.5018	87.3667	82.0759	101.987	71.0166	78.4237	96.1771	91.222	101.81	88.7946	85.0191	79.3217	91.12	87.914	93.3992
	30.2	92.2209	89.3753	88.648	88.5498	80.1708	83.2177	98.3775	79.0531	78.6069	94.5973	79.6536	91.9128	90.1988	77.1486	94.5939	87.5131	82.0401	102.019	71.1068	78.3478	96.2599	91.3068	101.883	88.6316	85.1143	79.4515	91.0915	87.9096	93.3774
	30.4	92.3199	89.596	88.6971	88.5701	80.3187	82.9825	97.9939	79.0553	78.6114	94.5624	79.6881	91.9004	90.2056	77.1902	94.5918	87.6253	81.9804	102.053	71.2086	78.2871	96.3276	91.401	101.912	88.4451	85.3123	79.525	91.0942	87.8984	93.3297
	30.6	92.4451	90.2955	88.7063	88.4649	80.4453	82.7421	97.6882	79.0715	78.6733	94.4693	79.7449	91.8751	90.1927	77.2279	94.5259	87.7279	81.9032	102.133	71.2893	78.2033	96.3907	91.4329	101.895	88.2155	85.4949	79.5864	91.1107	87.8164	93.3317
	30.8	92.5922	91.1032	88.756	88.2861	80.4665	82.5249	97.4771	79.1078	78.7949	94.4383	79.8881	91.8217	90.1711	77.2596	94.4297	87.7862	81.8251	102.202	71.3609	78.1724	96.4887	91.3907	101.847	87.9852	85.5815	79.5958	91.1434	87.7499	93.4011
	31.0001	92.6995	92.1438	88.8491	88.0527	80.4503	82.2092	97.2517	79.1738	78.8983	94.4723	80.0551	91.7416	90.1563	77.2635	94.3074	87.8082	81.8068	102.205	71.4004	78.181	96.6214	91.3618	101.785	87.8858	85.6084	79.5943	91.2202	87.7793	93.4635
	31.2001	92.7794	93.0593	88.9291	87.8561	80.4208	81.8995	97.0555	79.2063	78.993	94.4841	80.2147	91.6718	90.1874	77.2665	94.1656	87.8289	81.8405	102.165	71.365	78.2275	96.8231	91.387	101.738	87.9248	85.5976	79.5793	91.3518	87.8799	93.5136
	31.4001	92.8207	93.7037	89.0564	87.6924	80.4791	81.7251	96.8692	79.2169	79.0407	94.4491	80.4385	91.6303	90.2486	77.308	93.9993	87.8271	81.9189	102.108	71.3473	78.2908	97.0768	91.4802	101.694	88.0377	85.5905	79.5335	91.4469	88.0106	93.5579
	31.6	92.8336	94.1647	89.1591	87.4981	80.6494	81.6074	96.561	79.1535	79.0499	94.4059	80.644	91.6328	90.3313	77.3718	93.7302	87.791	82.0563	102.125	71.3876	78.3434	97.2395	91.5912	101.641	88.1675	85.6665	79.5037	91.5402	88.1968	93.6423
	31.8	92.8601	94.4047	89.2046	87.4024	80.9283	81.5117	96.1962	79.0626	79.0286	94.3525	80.8014	91.6488	90.3844	77.4763	93.427	87.7435	82.213	102.213	71.4552	78.4201	97.3037	91.7345	101.625	88.2596	85.7643	79.4916	91.6571	88.3452	93.6727
	32.0001	92.911	94.5537	89.3199	87.3901	81.2262	81.4065	95.9239	78.9934	78.9917	94.339	80.9429	91.6406	90.4356	77.6002	93.1902	87.7099	82.3692	102.295	71.5666	78.5425	97.3208	91.8814	101.594	88.3124	85.855	79.4976	91.7856	88.4032	93.8271
	32.2	92.9887	94.7229	89.4669	87.4206	81.4485	81.2657	95.6707	78.959	78.9051	94.3752	81.0088	91.5796	90.4821	77.6626	92.9325	87.6873	82.4749	102.311	71.7117	78.6896	97.3818	91.9768	101.508	88.3125	85.9862	79.5146	91.8412	88.4415	93.9636
	32.4001	93.0815	94.8978	89.5659	87.4774	81.6544	81.2023	95.5093	78.9829	78.8238	94.3753	81.0214	91.5412	90.5215	77.6976	92.7223	87.6988	82.5514	102.236	71.8397	78.8925	97.4663	92.09	101.371	88.3051	86.1244	79.5814	91.8884	88.4514	94.0186
	32.6001	93.0849	95.0613	89.6356	87.5216	81.7722	81.2108	95.4651	79.0213	78.7788	94.3315	80.9859	91.5142	90.5207	77.6678	92.6182	87.6967	82.5844	102.089	72.0076	79.0358	97.4821	92.1601	101.209	88.2648	86.2341	79.6486	91.947	88.4809	94.1117
	32.8	93.0446	95.1961	89.6182	87.5206	81.8016	81.2868	95.437	79.0571	78.7332	94.287	80.955	91.4941	90.4729	77.627	92.6033	87.6806	82.5714	101.932	72.1971	79.0622	97.3912	92.1799	100.998	88.1762	86.355	79.7245	91.9563	88.5794	94.1371
	33.0001	92.9952	95.255	89.5448	87.5022	81.7884	81.3615	95.4024	79.1072	78.6977	94.2435	80.9547	91.4337	90.3529	77.5762	92.7174	87.6438	82.5327	101.671	72.3229	79.0397	97.2862	92.2273	100.879	88.1201	86.4192	79.8376	91.9947	88.7004	94.1206
	33.2	92.991	95.2834	89.5256	87.5225	81.7663	81.3892	95.3571	79.1652	78.7132	94.2443	80.961	91.3237	90.2862	77.5812	92.8915	87.6187	82.5184	101.382	72.4097	79.0357	97.1764	92.3017	100.84	88.102	86.4049	79.8935	92.0705	88.8151	94.0786
	33.4001	93.0677	95.2995	89.541	87.6243	81.7277	81.4918	95.2885	79.2458	78.7319	94.2652	80.9957	91.1787	90.2516	77.6606	93.0816	87.5922	82.5565	101.247	72.4514	79.0328	97.1322	92.3499	100.786	88.1119	86.3774	79.9228	92.1172	88.9575	93.9904
	33.6001	93.2026	95.328	89.5857	87.7659	81.6594	81.7075	95.1967	79.3079	78.7626	94.1408	81.0259	90.9455	90.2528	77.7837	93.2152	87.5473	82.6559	101.339	72.4508	79.0168	97.1498	92.3974	100.733	88.126	86.4436	79.9229	92.1426	89.0438	93.916
	33.8001	93.3177	95.3941	89.7464	87.8606	81.5599	81.966	95.1389	79.2981	78.8032	93.959	81.059	90.6963	90.2761	77.9299	93.2806	87.483	82.7515	101.699	72.4487	79.0352	97.1944	92.4032	100.679	88.2109	86.5973	79.875	92.1883	89.0633	93.8789
	34.0001	93.4253	95.4702	89.9104	87.9089	81.4475	82.177	95.0538	79.221	78.8263	93.8178	81.089	90.518	90.2737	78.0713	93.362	87.3569	82.8115	102.243	72.4442	79.0473	97.1816	92.3634	100.61	88.2684	86.8222	79.8591	92.2075	89.0447	93.9375
	34.2001	93.5323	95.5525	89.9742	87.9149	81.2363	82.281	94.9596	79.1264	78.8455	93.6963	81.0754	90.3636	90.2581	78.1862	93.4739	87.1949	82.8378	102.673	72.4242	79.0851	97.101	92.3164	100.581	88.3256	87.2037	79.9601	92.2253	88.9493	94.0232
	34.4001	93.6388	95.6431	89.9697	87.9175	80.9791	82.326	94.9027	79.0605	78.8518	93.6453	80.9713	90.2536	90.2732	78.2569	93.6597	87.0691	82.845	103.085	72.4336	79.1989	97.0078	92.3063	100.599	88.4666	87.6428	80.0582	92.2097	88.8175	94.1021
	34.6001	93.7413	95.7235	89.9342	87.9665	80.7177	82.3429	94.8281	79.0635	78.855	93.6382	80.8095	90.2098	90.34	78.3064	93.7589	86.94	82.8645	103.425	72.5069	79.246	96.936	92.2841	100.611	88.6357	87.9908	80.136	92.1412	88.6674	94.1343
	34.8001	93.7738	95.815	89.8695	88.0771	80.5337	82.3749	94.7801	79.1313	78.866	93.621	80.6684	90.1927	90.4563	78.3339	93.7066	86.8257	82.8696	103.687	72.6173	79.1967	96.8681	92.3109	100.576	88.8258	88.3808	80.2297	92.1019	88.5526	94.1012
	35.0001	93.7652	95.9216	89.8196	88.2128	80.4022	82.4772	94.7472	79.1911	78.8742	93.6129	80.5095	90.2031	90.5615	78.3507	93.6605	86.7561	82.8944	104.005	72.7919	79.1448	96.7659	92.345	100.582	88.9438	88.621	80.2883	92.1209	88.5138	94.0101
	35.2001	93.756	96.0598	89.7987	88.2741	80.4143	82.5528	94.7368	79.2848	78.8984	93.6475	80.3674	90.239	90.6052	78.362	93.6623	86.682	82.9339	104.178	72.9753	79.1327	96.5723	92.3898	100.671	88.9393	88.6167	80.3136	92.2032	88.5498	93.9568
	35.4001	93.825	96.3072	89.7404	88.2358	80.5457	82.6194	94.7505	79.3834	78.9434	93.7327	80.2822	90.3364	90.6168	78.3364	93.6814	86.6357	82.9931	104.196	73.0879	79.1665	96.3741	92.4978	100.851	88.8804	88.483	80.3561	92.2859	88.6618	93.9603
	35.6001	93.9839	96.5035	89.6089	88.0996	80.7807	82.7262	94.8091	79.4655	78.9916	93.8058	80.1866	90.4591	90.6389	78.2533	93.7653	86.605	83.1067	104.116	73.145	79.3211	96.158	92.3871	101.008	88.7821	88.2663	80.3792	92.3444	88.7636	93.9777
	35.8001	94.1772	96.7053	89.4713	87.911	81.1602	82.8824	94.878	79.5111	79.0261	93.7903	80.066	90.6157	90.6958	78.1945	93.8019	86.5445	83.1986	104.017	73.1604	79.4752	95.9984	92.4733	101.121	88.7262	88.0583	80.351	92.3625	88.8471	93.9726
	36.0001	94.3399	96.8391	89.3513	87.7733	81.5049	83.0626	94.9206	79.5067	79.0236	93.6971	79.9697	90.774	90.8377	78.1947	93.8265	86.4553	83.2877	103.917	73.158	79.5615	95.9451	92.7056	101.193	88.7307	87.8142	80.3455	92.3743	88.9028	93.9618
	36.2001	94.5018	96.8589	89.1916	87.6884	81.8224	83.2508	94.866	79.4281	78.9821	93.5487	79.8725	90.9272	91.0441	78.2165	93.9429	86.3618	83.3309	103.866	73.1554	79.5954	95.9867	92.6436	101.225	88.7687	87.6311	80.3607	92.4944	88.9288	93.8611
	36.4001	94.6483	96.8452	89.0192	87.6651	82.1849	83.334	94.799	79.3646	78.8911	93.4118	79.7705	91.0529	91.2254	78.3084	94.2074	86.2324	83.393	103.798	73.1394	79.6026	96.0837	92.67	101.246	88.8563	87.504	80.3875	92.6618	88.9117	93.7258
	36.6001	94.7352	96.7312	88.8643	87.6604	82.4187	83.3431	94.7332	79.3078	78.819	93.3373	79.657	91.1363	91.4496	78.454	94.4895	86.1076	83.4563	103.739	73.1958	79.6097	96.1754	92.6745	101.254	88.9224	87.3775	80.4253	92.795	88.8426	93.6181
	36.8001	94.7513	96.5428	88.7306	87.6585	82.5897	83.2705	94.7118	79.3372	78.7938	93.2813	79.5578	91.2073	91.6311	78.597	94.8086	86.0443	83.5331	103.67	73.2887	79.6777	96.2483	92.3999	101.314	88.9514	87.2583	80.4611	92.8764	88.7823	93.4229
	37.0001	94.6918	96.4258	88.4027	87.6474	82.6521	83.1886	94.7125	79.3818	78.8313	93.2573	79.4377	91.2407	91.8069	78.6636	95.0775	86.0013	83.5554	103.649	73.3972	79.7426	96.2923	92.1564	101.379	88.8955	87.2268	80.4903	92.878	88.791	93.1669
	37.2001	94.6469	96.3425	88.0224	87.5787	82.7035	83.1445	94.7199	79.4306	78.8919	93.2872	79.3306	91.2059	91.8938	78.7331	95.2088	85.9605	83.5274	103.783	73.4893	79.7173	96.3629	92.0798	101.493	88.7691	87.2406	80.5784	92.8363	88.8678	92.9444
	37.4001	94.6189	96.3612	87.3354	87.5125	82.7583	83.1132	94.7668	79.4803	78.9832	93.3646	79.2653	91.1474	91.9068	78.7776	95.3036	85.9255	83.4859	103.94	73.5694	79.6965	96.3634	91.8242	101.675	88.571	87.2578	80.7342	92.7681	88.9849	92.7092
	37.6001	94.6438	96.5217	86.1143	87.4811	82.8244	83.1374	94.8329	79.5623	79.0855	93.4545	79.228	91.0574	91.8963	78.767	95.3956	85.8914	83.49	103.983	73.6621	79.7037	96.2891	91.6889	101.842	88.386	87.3827	80.886	92.7917	89.16	92.4355
	37.8001	94.6914	96.7094	84.6373	87.5137	82.8817	83.2568	94.9493	79.6691	79.1823	93.5238	79.2706	90.9594	91.9071	78.7713	95.4362	85.8795	83.5411	103.964	73.7584	79.7329	96.2506	91.8293	102.002	88.2631	87.4747	81.0092	92.8469	89.2936	92.3065
	38.0001	94.6799	96.8529	83.4387	87.5943	82.9012	83.5247	95.0657	79.7772	79.295	93.5148	79.3862	90.8235	92.0201	78.8009	95.4807	85.8481	83.5912	103.876	73.8145	79.8172	96.2184	92.0387	102.098	88.1336	87.477	81.1312	92.8959	89.3935	92.3232
	38.2001	94.6276	96.945	82.2272	87.7078	82.9058	83.8126	95.1171	79.8359	79.3805	93.4145	79.5947	90.6757	92.2336	78.9106	95.5751	85.8303	83.5882	103.78	73.8248	79.9873	96.2379	92.1539	102.125	88.0221	87.4273	81.1268	92.9914	89.4557	92.4035
	38.4001	94.6216	96.9859	81.478	87.8086	82.913	84.0239	95.1274	79.8468	79.4044	93.3273	79.8137	90.4853	92.4074	79.0841	95.6854	85.8533	83.5733	103.697	73.7957	80.0667	96.303	92.358	102.167	87.9582	87.297	81.1155	93.0856	89.4475	92.5089
	38.6001	94.6598	96.9969	81.0502	87.9002	82.9772	84.1523	95.057	79.8159	79.3688	93.2317	79.9882	90.3329	92.5337	79.2326	95.8624	85.832	83.5955	103.614	73.7786	80.202	96.3669	92.4554	102.273	87.9036	87.2434	81.1172	93.1894	89.3604	92.5718
	38.8001	94.7025	97.0136	80.7867	87.9811	83.044	84.1425	94.9062	79.7771	79.2614	93.1672	80.1908	90.1916	92.5906	79.3531	96.0446	85.7424	83.6857	103.561	73.7861	80.3747	96.3639	92.3081	102.391	87.8379	87.3559	81.1228	93.3005	89.2803	92.5977
	39.0001	94.6785	97.0588	80.6847	88.0648	83.0639	84.0496	94.7715	79.7452	79.2243	93.1219	80.3795	90.0257	92.5733	79.4423	96.1844	85.6322	83.8035	103.552	73.8151	80.4902	96.2981	92.1852	102.601	87.7646	87.6533	81.1835	93.2957	89.2275	92.6144
	39.2001	94.5999	97.2038	80.6617	88.1533	83.0105	83.8754	94.7351	79.7461	79.2244	93.0599	80.5065	89.8711	92.5664	79.5303	96.2564	85.5108	83.8192	103.643	73.847	80.5488	96.1028	92.1092	102.861	87.6722	88.0566	81.297	93.1905	89.3077	92.646
	39.4001	94.4646	97.3926	80.6634	88.2403	82.9191	83.655	94.748	79.768	79.2287	92.9796	80.5731	89.7471	92.5322	79.6537	96.384	85.4314	83.8146	103.82	73.9148	80.5652	95.8423	91.8006	103.052	87.5122	88.4656	81.3949	92.9989	89.4739	92.6852
	39.6001	94.4075	97.527	80.6709	88.3359	82.8063	83.2921	94.8076	79.8138	79.2558	92.8986	80.5738	89.5791	92.4629	79.7899	96.565	85.3765	83.7749	103.96	74.0161	80.5166	95.5328	91.6095	103.229	87.3346	88.6873	81.4286	92.7946	89.6279	92.7795
	39.8001	94.4345	97.6543	80.7272	88.4658	82.7192	82.9496	94.8582	79.8636	79.2938	92.8488	80.5553	89.3858	92.3653	79.936	96.8801	85.3318	83.7298	104.018	74.1176	80.4443	95.2921	91.6641	103.38	87.1741	88.7799	81.4361	92.6567	89.7145	92.9493
	40.0001	94.4952	97.7729	80.8399	88.6176	82.6706	82.4951	94.846	79.903	79.37	92.8137	80.4978	89.2535	92.2394	80.084	97.222	85.2963	83.7159	104.029	74.2358	80.3925	95.0786	91.516	103.464	86.943	88.89	81.4607	92.5385	89.7436	93.2887
	40.2001	94.4854	97.8784	81.0974	88.783	82.6079	81.8961	94.8226	79.9927	79.4765	92.7631	80.4923	89.1796	92.1839	80.239	97.4955	85.2434	83.687	103.985	74.3207	80.3796	94.9463	91.3447	103.495	86.6571	89.0342	81.4833	92.4335	89.702	93.8126
	40.4001	94.4312	97.9751	81.3805	88.9222	82.5262	81.3594	94.8146	80.0587	79.5521	92.6585	80.5257	89.1782	92.1148	80.3706	97.7443	85.2163	83.673	103.899	74.3208	80.4123	94.8946	91.3619	103.473	86.4207	89.2691	81.5055	92.3055	89.6722	94.324
	40.6001	94.3136	98.0385	81.5944	89.074	82.4735	80.9928	94.8084	80.0683	79.5869	92.5242	80.598	89.2293	92.0417	80.5023	98.0695	85.2367	83.692	103.828	74.2826	80.493	94.8692	91.2694	103.37	86.2075	89.6148	81.5757	92.1939	89.6329	94.906
	40.8001	94.1739	98.0571	81.7021	89.1732	82.4035	80.6592	94.8022	80.066	79.5637	92.4083	80.746	89.3296	91.996	80.6196	98.352	85.2543	83.7454	103.722	74.2458	80.5706	94.8827	91.0808	103.218	86.0243	89.9162	81.6084	92.1233	89.5174	95.4298
	41.0001	94.0433	98.0026	81.804	89.1524	82.3133	80.4261	94.7716	80.0521	79.5353	92.3095	80.9319	89.4337	91.9522	80.7614	98.5639	85.2309	83.8189	103.658	74.2452	80.6226	94.9485	91.1193	103.045	85.9356	90.1841	81.6536	92.1007	89.3867	95.7712
	41.2001	93.8623	97.9417	82.0057	89.0336	82.1661	80.345	94.6794	80.0604	79.5456	92.2306	81.0589	89.4953	91.9233	80.9556	98.7207	85.1601	83.8803	103.707	74.2783	80.7152	95.2841	91.203	102.977	85.9168	90.3075	81.7283	92.11	89.3121	96.0819
	41.4001	93.6467	97.877	82.3115	88.8971	81.9689	80.4055	94.6451	80.0994	79.6006	92.107	81.216	89.5685	91.9549	81.1606	98.7588	85.0919	83.8981	103.874	74.3408	80.7766	95.8093	91.1758	103.043	85.8875	90.3067	81.7894	92.1466	89.2847	96.3247
	41.6001	93.4689	97.8069	82.6701	88.783	81.8357	80.598	94.6993	80.1467	79.6946	92.0154	81.3669	89.6235	91.9458	81.4513	98.7777	84.989	83.8853	104.077	74.4041	80.7872	96.3382	91.2291	103.21	85.8176	90.2716	81.8498	92.1599	89.3396	96.479
	41.8001	93.2545	97.7512	83.0859	88.7216	81.8043	80.7694	94.8198	80.1957	79.7792	91.9708	81.4883	89.6307	91.796	81.7275	98.826	84.8678	83.86	104.231	74.4738	80.7911	96.8274	91.2573	103.479	85.783	90.0785	81.9469	92.1842	89.3542	96.5769
	42.0001	93.0345	97.7815	83.5446	88.7006	81.899	80.9302	94.9325	80.2488	79.8429	91.959	81.5928	89.5443	91.6013	81.8858	98.8847	84.8028	83.849	104.349	74.5686	80.795	97.2327	91.1062	103.705	85.7736	89.8997	82.0365	92.199	89.2573	96.6492
	42.2001	92.8055	97.9341	83.9632	88.6577	82.0751	81.0273	94.9783	80.3457	79.8745	91.9518	81.6197	89.4192	91.3185	82.0034	98.9069	84.7711	83.8615	104.425	74.6404	80.7989	97.4692	90.9991	103.882	85.7396	89.7557	82.0934	92.1606	89.1151	96.7306
	42.4001	92.4274	98.1997	84.2266	88.5948	82.2472	81.0715	94.9687	80.4802	79.8964	91.9446	81.57	89.3022	91.0304	82.0344	98.8787	84.8231	83.8929	104.489	74.681	80.8054	97.4901	90.9701	103.941	85.698	89.6857	82.1621	92.072	89.0315	96.8351
	42.6001	91.9028	98.4516	84.4019	88.5013	82.3846	81.149	95.0021	80.5621	79.9288	91.8329	81.4771	89.2397	90.8305	81.9837	98.8523	84.9197	83.9613	104.608	74.7132	80.8679	97.4171	90.917	103.892	85.6344	89.7431	82.2437	91.9332	88.9836	96.9491
	42.8001	91.3784	98.7304	84.4662	88.4046	82.5606	81.2667	95.0687	80.5748	79.9127	91.6778	81.3825	89.2191	90.6926	81.8931	98.8607	85.0609	84.048	104.755	74.7451	80.8668	97.1937	90.8482	103.731	85.5704	90.0353	82.3209	91.8169	88.9592	97.0176
	43.0001	90.5832	98.9641	84.4504	88.2653	82.781	81.3816	95.1168	80.534	79.8671	91.5586	81.3106	89.1842	90.6142	81.8062	98.9017	85.1164	84.1277	104.836	74.7711	80.8204	96.8725	90.831	103.517	85.5716	90.4468	82.4299	91.7179	88.8638	97.016
	43.2001	89.8243	99.115	84.4129	88.0274	82.9564	81.592	95.1273	80.476	79.8307	91.5016	81.2671	89.129	90.5363	81.7543	98.9748	85.0759	84.1912	104.854	74.8388	80.8244	96.3646	90.8084	103.37	85.6232	90.8049	82.5236	91.6615	88.6665	96.9215
	43.4001	88.9302	99.2685	84.4194	87.7728	83.0934	81.857	95.1395	80.4292	79.8527	91.5173	81.2218	89.0226	90.4334	81.7623	99.0016	84.9937	84.2765	104.863	74.9313	80.8639	95.7621	90.7449	103.262	85.6992	91.3002	82.5777	91.6101	88.4223	96.8124
	43.6001	88.0938	99.4284	84.472	87.5254	83.1345	82.1348	95.1524	80.4346	79.9163	91.6158	81.1732	88.9365	90.3309	81.788	98.9249	84.9083	84.2972	104.871	74.9712	80.9263	95.321	90.6972	103.187	85.7652	91.827	82.6174	91.5164	88.2494	96.7343
	43.8001	87.3934	99.5368	84.5127	87.3259	83.1537	82.498	95.2284	80.4632	79.9734	91.7837	81.1419	88.867	90.1703	81.8328	98.7579	84.8899	84.2745	104.982	74.9969	80.9346	94.8942	90.6543	103.108	85.8503	92.2136	82.6807	91.3733	88.1808	96.668
	44.0001	86.9588	99.6305	84.5295	87.1947	83.2158	82.784	95.3902	80.5424	80.0303	92.0423	81.1436	88.819	89.9398	81.8455	98.5867	84.8917	84.2564	105.149	75.0448	80.9124	94.5966	90.5735	103.015	85.9629	92.5023	82.7517	91.2858	88.1901	96.5832
	44.2001	86.6921	99.6961	84.4942	87.0466	83.3147	82.9139	95.5328	80.6456	80.0839	92.2796	81.1624	88.7396	89.7096	81.8385	98.3787	84.9028	84.2565	105.272	75.0783	80.9219	94.4796	90.6148	102.911	86.0689	92.7911	82.8716	91.2299	88.3116	96.5375
	44.4001	86.4607	99.7136	84.4096	86.8958	83.4158	82.9558	95.6908	80.753	80.1493	92.4512	81.167	88.6359	89.5482	81.8309	98.2364	84.9384	84.2623	105.385	75.1404	80.9786	94.4955	90.762	102.73	86.1949	93.0891	83.0315	91.2016	88.482	96.5392
	44.6001	86.3094	99.7526	84.3621	86.7353	83.4696	82.9171	95.8122	80.9138	80.2479	92.5816	81.1715	88.5187	89.4367	81.7979	98.1984	84.9492	84.3107	105.575	75.1821	81.1213	94.6478	90.8111	102.588	86.272	93.2948	83.1555	91.2574	88.7311	96.5478
	44.8001	86.223	99.7878	84.3001	86.6078	83.4501	82.8706	95.9389	81.0467	80.387	92.6727	81.1759	88.4453	89.3519	81.6549	98.3395	84.9481	84.3672	105.786	75.1962	81.2139	94.8657	90.8814	102.463	86.3087	93.4431	83.24	91.348	89.0323	96.578
	45.0001	86.1291	99.8445	84.1954	86.4925	83.4362	82.8362	96.1223	81.0888	80.499	92.7399	81.2265	88.3866	89.2796	81.4892	98.6173	84.9465	84.4176	105.957	75.2235	81.3082	95.1836	90.9807	102.375	86.3738	93.5058	83.2984	91.4527	89.2537	96.6386
	45.2001	86.0538	99.9413	84.0617	86.3711	83.4812	82.7911	96.2945	81.0851	80.5084	92.8513	81.3367	88.2923	89.2353	81.2384	98.9108	84.9401	84.4409	106.072	75.2669	81.3733	95.5305	90.9596	102.365	86.5163	93.5362	83.3431	91.5514	89.3912	96.7184
	45.4001	85.9835	100.054	83.8705	86.2039	83.5393	82.7316	96.4148	81.0685	80.4652	92.9477	81.445	88.2065	89.1742	80.9862	99.2073	84.9195	84.4857	106.105	75.3397	81.4535	95.7844	91.0146	102.368	86.6255	93.6076	83.3495	91.6018	89.4835	96.8036
	45.6001	85.9311	100.137	83.6452	86.0304	83.5851	82.7149	96.5159	81.0621	80.417	92.9815	81.538	88.1515	89.0624	80.7702	99.5049	84.8982	84.5166	106.125	75.417	81.5331	95.9341	91.1886	102.389	86.7905	93.7679	83.3717	91.5392	89.5711	96.9994
	45.8001	85.8875	100.215	83.4457	85.9257	83.5721	82.7646	96.5319	81.0482	80.3553	92.9711	81.5747	88.155	88.9777	80.6216	99.6732	84.8653	84.5287	106.217	75.4593	81.5442	95.932	91.2133	102.454	87.0648	93.9808	83.3947	91.3766	89.6894	97.2009
	46.0001	85.8487	100.275	83.1821	85.9207	83.4854	82.8897	96.517	81.0419	80.3319	92.9594	81.5824	88.2239	88.8698	80.5071	99.7487	84.7751	84.5333	106.376	75.4721	81.4951	95.8961	91.1718	102.46	87.2383	94.2539	83.4005	91.2386	89.8685	97.3051
	46.2001	85.8336	100.34	82.7887	85.9168	83.3439	83.0727	96.4646	81.0479	80.3063	92.9696	81.5994	88.3085	88.7487	80.4304	99.7881	84.6457	84.5376	106.484	75.4891	81.4325	95.9188	91.1347	102.422	87.4372	94.4967	83.403	91.1027	90.0079	97.3137
	46.4001	85.8736	100.385	82.5174	85.8563	83.2173	83.2768	96.4261	81.0713	80.2729	92.9989	81.6316	88.3495	88.5932	80.3439	99.7561	84.5375	84.5562	106.542	75.5429	81.4249	96.1209	91.0068	102.341	87.7672	94.6818	83.4187	91.029	90.0822	97.2892
	46.6001	86.0373	100.4	82.3297	85.7173	83.1777	83.5402	96.433	81.1502	80.2956	93.1147	81.6659	88.3567	88.4321	80.2506	99.6748	84.468	84.5784	106.515	75.6744	81.4367	96.4072	90.8956	102.233	88.1309	94.9038	83.4565	91.0242	90.0818	97.2673
	46.8001	86.2616	100.407	82.228	85.5533	83.1455	83.8789	96.5046	81.2792	80.4258	93.2195	81.6905	88.3952	88.3131	80.1795	99.5703	84.4903	84.5924	106.461	75.7851	81.4158	96.7679	90.8423	102.124	88.4012	95.0857	83.5098	90.9818	89.971	97.2744
	47.0001	86.5367	100.426	82.2699	85.3845	83.1354	84.1824	96.6794	81.3615	80.5872	93.2823	81.7098	88.4565	88.1966	80.0744	99.5007	84.5588	84.6158	106.417	75.868	81.3664	97.242	90.8734	102.018	88.607	95.1743	83.5812	90.851	89.8594	97.3095
	47.2001	86.9142	100.474	82.3826	85.2503	83.1379	84.5175	96.8929	81.4223	80.6808	93.3258	81.7217	88.5767	88.1039	79.9398	99.4331	84.6674	84.6161	106.4	75.8964	81.3455	97.5635	90.9474	101.804	88.7257	95.2364	83.649	90.7319	89.726	97.3202
	47.4001	87.3008	100.564	82.5414	85.1627	83.1503	84.795	97.2123	81.4718	80.7358	93.3564	81.7115	88.7437	88.0443	79.8165	99.2864	84.7896	84.6064	106.323	75.9092	81.3551	97.8716	91.1103	101.541	88.7823	95.2857	83.7156	90.636	89.5886	97.3226
	47.6001	87.6518	100.649	82.7054	85.034	83.1968	84.9525	97.5285	81.5112	80.7228	93.3744	81.6766	88.8831	88.0192	79.6701	99.0172	84.8849	84.6239	106.245	75.9455	81.4227	98.1083	91.3367	101.265	88.8213	95.3275	83.7425	90.5632	89.5177	97.325
	47.8001	87.9873	100.733	82.9283	84.9457	83.2451	85.076	97.7492	81.5586	80.7264	93.3625	81.6332	89.0204	88.0392	79.5269	98.7026	84.9462	84.6643	106.201	76.0226	81.5269	98.2507	91.5012	101.096	88.9185	95.3442	83.7337	90.5748	89.4917	97.3274
	48.0001	88.3486	100.806	83.2051	84.8805	83.2886	85.1658	97.9179	81.6001	80.7663	93.2966	81.639	89.1663	88.0765	79.3826	98.2619	84.9573	84.6807	106.19	76.0751	81.588	98.3161	91.6598	101.061	89.0327	95.4035	83.7463	90.6139	89.5378	97.3481
	48.2001	88.6587	100.874	83.4901	84.8517	83.3507	85.2338	98.0337	81.6564	80.8147	93.2726	81.6672	89.2905	88.0602	79.217	97.8777	84.9118	84.6892	106.258	76.1515	81.6058	98.358	91.8032	101.122	89.1437	95.4205	83.8181	90.6514	89.5907	97.3665
	48.4001	88.899	100.978	83.7156	84.8237	83.4217	85.3115	98.095	81.7294	80.8537	93.3614	81.7603	89.4167	87.947	78.9895	97.6681	84.7804	84.7203	106.37	76.2283	81.6537	98.3683	91.8585	101.267	89.2327	95.4027	83.9149	90.721	89.6197	97.3372
	48.6001	89.146	101.094	83.96	84.7483	83.5103	85.3818	98.1812	81.8221	80.8921	93.5182	81.8877	89.4576	87.8118	78.7952	97.5539	84.6671	84.7609	106.482	76.3046	81.7302	98.3313	91.8559	101.402	89.3093	95.4091	84.0666	90.7873	89.627	97.3331
	48.8001	89.4089	101.181	84.1075	84.6493	83.6121	85.4524	98.3137	81.9274	80.9217	93.6907	81.9867	89.4428	87.6202	78.652	97.6706	84.6492	84.8075	106.618	76.4254	81.8397	98.2238	91.8511	101.488	89.3702	95.4582	84.2379	90.7375	89.631	97.3981
	49.0001	89.7414	101.247	84.1619	84.5107	83.6712	85.5245	98.5162	82.0589	81.0386	93.8093	82.0791	89.4367	87.5209	78.5605	97.9344	84.672	84.8456	106.785	76.5313	81.9235	98.0685	91.8228	101.531	89.4287	95.5881	84.331	90.6451	89.6418	97.517
	49.2001	89.9777	101.297	84.1834	84.3798	83.6874	85.6612	98.7365	82.1612	81.1398	93.826	82.1633	89.4214	87.4911	78.54	98.424	84.6987	84.9069	107.002	76.5683	81.9801	97.9593	91.7984	101.438	89.5005	95.7556	84.3513	90.5332	89.7379	97.6165
	49.4001	90.1823	101.332	84.18	84.2824	83.6928	85.8139	99.0102	82.2503	81.2088	93.7137	82.2583	89.3991	87.5047	78.5244	98.9923	84.6895	84.9285	107.205	76.5105	81.9984	97.9247	91.906	101.257	89.5296	95.949	84.3381	90.4011	89.8614	97.6836
	49.6001	90.3659	101.371	84.1534	84.1645	83.7166	85.9373	99.1633	82.2997	81.2253	93.5493	82.3482	89.3902	87.5675	78.4691	99.3716	84.6488	84.9496	107.399	76.4371	81.9527	98.0429	91.9999	100.984	89.4381	96.099	84.2895	90.3314	89.98	97.6948
	49.8001	90.6098	101.455	84.1442	84.067	83.7461	86.0362	99.2675	82.3211	81.2007	93.4356	82.414	89.3523	87.5813	78.4071	99.7586	84.6278	85.0219	107.475	76.4169	81.9375	98.1682	92.0801	100.704	89.3362	96.2431	84.2011	90.3159	90.0426	97.6852
	50.0001	90.8722	101.504	84.168	83.9895	83.7652	86.1057	99.2894	82.3243	81.1673	93.4349	82.4175	89.2822	87.5793	78.3213	100.104	84.6536	85.1056	107.502	76.3996	81.9167	98.2769	92.1343	100.517	89.2091	96.4045	84.1756	90.2942	90.0403	97.7104
	50.2001	91.098	101.495	84.251	83.9458	83.7427	86.1107	99.2872	82.3274	81.1441	93.4693	82.4089	89.2495	87.5772	78.2311	100.362	84.7234	85.1524	107.519	76.443	81.887	98.3669	92.1388	100.404	89.0858	96.5069	84.1951	90.2293	90.0293	97.7952
	50.4001	91.2128	101.497	84.3982	83.9425	83.6606	86.0632	99.2797	82.3304	81.1242	93.5201	82.3554	89.2668	87.566	78.1657	100.523	84.808	85.1597	107.513	76.5403	81.8758	98.4468	92.1352	100.318	89.0176	96.5707	84.3412	90.2151	89.9297	97.857
	50.6001	91.2867	101.515	84.5716	83.9629	83.6054	85.954	99.2245	82.3641	81.1126	93.5558	82.2782	89.314	87.5552	78.1179	100.638	84.8792	85.0947	107.504	76.6581	81.8914	98.5863	92.1316	100.253	88.9544	96.5819	84.5681	90.1936	89.8758	97.8298
	50.8001	91.3428	101.57	84.7705	83.9592	83.61	85.8771	99.1668	82.4386	81.1204	93.5561	82.2611	89.339	87.5344	78.0915	100.66	84.9365	85.0141	107.513	76.7557	81.9572	98.6988	92.0972	100.174	88.8167	96.5768	84.7754	90.1408	89.8591	97.7779
	51.0001	91.3918	101.625	85.0194	83.9278	83.6616	85.8602	99.1269	82.5368	81.1425	93.5522	82.2674	89.3259	87.5034	78.1037	100.668	85.0107	84.9346	107.524	76.8138	82.0343	98.7457	91.9935	100.105	88.704	96.5512	84.9198	90.0825	89.84	97.733
	51.2001	91.4221	101.652	85.1802	83.8746	83.7965	85.8566	99.1315	82.6693	81.2464	93.5388	82.2919	89.2457	87.5108	78.1738	100.699	85.0351	84.9095	107.565	76.865	82.1126	98.7234	91.9109	100.09	88.5984	96.43	85.0834	89.9596	89.8179	97.6939
	51.4001	91.4031	101.665	85.3183	83.8279	83.8611	85.8533	99.2051	82.791	81.3612	93.4471	82.3786	89.1313	87.5353	78.3224	100.738	84.9758	84.9218	107.701	76.9279	82.1654	98.679	91.9671	100.075	88.4875	96.2812	85.1658	89.7965	89.8104	97.7121
	51.6001	91.3315	101.706	85.4163	83.7979	83.9588	85.8501	99.3797	82.9019	81.4242	93.317	82.5571	88.9848	87.583	78.4797	100.7	84.9298	84.9326	107.879	76.9445	82.2158	98.6821	92.1059	99.9669	88.3444	96.1038	85.1473	89.7263	89.7683	97.734
	51.8001	91.2511	101.793	85.4091	83.7652	84.0972	85.8298	99.5864	82.9849	81.426	93.1214	82.7991	88.859	87.6799	78.6138	100.544	84.9358	84.9632	108.012	76.9633	82.3494	98.7164	92.3396	99.8526	88.2463	95.988	85.0938	89.738	89.6737	97.7959
	52.0001	91.2105	101.884	85.2654	83.7458	84.2176	85.7547	99.7961	83.0332	81.3962	92.9375	82.9952	88.7752	87.7704	78.6577	100.297	84.9866	85.0642	108.054	77.0146	82.5778	98.7092	92.5353	99.7821	88.227	95.8883	85.0037	89.7926	89.5998	97.8899
	52.2001	91.2126	102.015	84.9502	83.7619	84.3092	85.6713	100.016	83.0688	81.3591	92.8042	83.1821	88.7138	87.8667	78.6238	100.103	85.1157	85.1513	107.973	77.0555	82.7737	98.6375	92.5704	99.7539	88.3123	95.7464	84.9416	89.8404	89.5195	97.9786
	52.4001	91.1888	102.142	84.6819	83.8174	84.29	85.5394	100.227	83.1078	81.3165	92.6484	83.2843	88.7126	87.9597	78.5811	99.9934	85.2406	85.213	107.899	77.0831	82.9387	98.5276	92.5548	99.7689	88.5346	95.5652	84.9152	89.8873	89.4743	98.0827
	52.6001	91.1312	102.28	84.5169	83.9281	84.2191	85.4231	100.37	83.182	81.3003	92.5084	83.3025	88.7413	88.0199	78.5428	100.052	85.3415	85.2342	107.851	77.1477	82.9613	98.465	92.5542	99.735	88.8731	95.388	84.9589	89.8585	89.5076	98.16
	52.8001	91.0302	102.455	84.6804	84.0521	84.13	85.3803	100.477	83.2952	81.3186	92.3772	83.2825	88.8084	88.045	78.5533	100.201	85.3965	85.2178	107.904	77.1888	82.9623	98.5343	92.5651	99.6124	89.2744	95.1174	85.0239	89.6893	89.6628	98.1777
	53.0001	90.8172	102.572	85.1973	84.1499	84.0911	85.4217	100.454	83.4315	81.3378	92.2378	83.2281	88.7832	88.0251	78.6136	100.448	85.4603	85.1602	108.037	77.2031	82.958	98.6254	92.5559	99.4349	89.642	94.8304	85.117	89.5998	89.8974	98.1935
	53.2001	90.4884	102.588	85.8935	84.1468	84.1328	85.4872	100.372	83.5517	81.3532	92.179	83.1442	88.7258	87.9819	78.7163	100.725	85.5376	85.1012	108.213	77.2487	82.9537	98.7067	92.5385	99.3316	90.1694	94.5335	85.237	89.4542	90.0962	98.2356
	53.4001	90.0923	102.497	86.6131	84.0699	84.1847	85.5037	100.281	83.6883	81.4036	92.1719	83.0595	88.6329	87.9549	78.8175	100.948	85.5944	85.0642	108.352	77.3088	82.9075	98.689	92.5324	99.2696	90.7636	94.0705	85.3496	89.3015	90.3088	98.2702
	53.6001	89.676	102.363	87.1198	83.9971	84.2043	85.4639	100.23	83.7802	81.4948	92.1695	82.9103	88.5209	87.9575	78.9512	101.225	85.5988	85.055	108.426	77.3621	82.8794	98.5946	92.5135	99.238	91.2849	93.5344	85.4847	89.303	90.5069	98.2693
	53.8001	89.2209	102.266	87.5041	83.9358	84.2371	85.4056	100.289	83.8357	81.6134	92.1531	82.7169	88.3938	87.9604	79.1089	101.519	85.5866	85.0377	108.489	77.3917	82.8885	98.403	92.505	99.206	91.8429	93.143	85.5827	89.3695	90.6385	98.2179
	54.0001	88.5822	102.242	87.7558	83.8856	84.3225	85.3985	100.378	83.8592	81.7321	92.1578	82.5667	88.329	87.9931	79.25	101.736	85.5494	85.051	108.523	77.3709	82.9502	98.2197	92.4992	99.1629	92.3065	92.7575	85.5833	89.4955	90.741	98.0974
	54.2001	88.1419	102.297	87.9138	83.8542	84.3895	85.4046	100.533	83.863	81.7981	92.2003	82.4124	88.2927	88.055	79.3837	101.897	85.4933	85.14	108.53	77.3513	83.1535	98.1105	92.4409	99.1549	92.6179	92.0707	85.4528	89.6771	90.7943	97.9871
	54.4001	87.7623	102.337	88.0632	83.8583	84.429	85.4479	100.721	83.8646	81.8541	92.2615	82.3308	88.2395	88.1071	79.4953	101.928	85.4955	85.2056	108.534	77.4021	83.3948	98.0178	92.3813	99.193	93.0197	91.4996	85.2794	89.8697	90.7867	97.9498
	54.6001	87.4488	102.361	88.1467	83.9015	84.4188	85.4494	100.977	83.8662	81.8705	92.3732	82.3712	88.1919	88.1832	79.5297	101.906	85.5724	85.2298	108.538	77.4689	83.5524	97.99	92.4245	99.2741	93.4513	90.8807	85.1441	89.9511	90.7717	98.0387
	54.8001	87.1506	102.342	88.1736	83.981	84.3801	85.4467	101.212	83.8942	81.8841	92.5119	82.4807	88.1532	88.2766	79.5644	101.848	85.7095	85.2223	108.583	77.539	83.6766	97.9662	92.5333	99.3633	93.8139	90.1057	85.021	89.9788	90.7868	98.109
	55.0001	86.9483	102.281	88.1363	84.0741	84.3532	85.4277	101.345	83.966	81.8943	92.7156	82.6615	88.1307	88.2935	79.5879	101.781	85.8692	85.1722	108.663	77.6261	83.801	97.8571	92.6121	99.4134	94.188	89.5225	84.9537	90.0236	90.8414	98.1742
	55.2001	86.8004	102.23	88.0758	84.0651	84.3671	85.4189	101.469	84.0629	81.9052	92.9744	82.8726	88.1182	88.291	79.6045	101.709	86.0099	85.0924	108.743	77.6811	83.832	97.6275	92.6111	99.4623	94.5099	89.2079	84.8882	90.0428	90.9867	98.2351
	55.4001	86.7463	102.19	88.0054	83.9877	84.4358	85.4025	101.645	84.1428	81.9334	93.2058	82.9544	88.0924	88.2885	79.6247	101.656	86.1204	85.0081	108.789	77.7565	83.7925	97.3986	92.5609	99.4814	94.7473	88.8708	84.8434	90.0706	91.1951	98.2556
	55.6001	86.7454	102.185	87.9399	83.9124	84.4612	85.3082	101.93	84.2091	82.0258	93.4177	82.9831	88.0547	88.286	79.6502	101.662	86.162	84.9477	108.798	77.8339	83.7337	97.0266	92.4506	99.4608	94.9791	88.5954	84.8364	90.1362	91.3243	98.2519
	55.8001	86.849	102.17	87.8824	83.8628	84.4677	85.1889	102.232	84.2506	82.0858	93.5494	82.9047	88.0064	88.2835	79.6757	101.737	86.1716	84.9767	108.803	77.8856	83.7489	96.6143	92.452	99.3943	95.2394	88.4457	84.8398	90.1792	91.4616	98.2096
	56.0001	86.9993	102.174	87.8803	83.8573	84.4691	85.0569	102.472	84.2987	82.0992	93.6731	82.7824	87.9572	88.281	79.7055	101.85	86.18	85.0535	108.82	77.8715	83.845	96.2993	92.4887	99.2742	95.3765	88.3452	84.8432	90.2141	91.592	98.1498
	56.2001	87.1862	102.208	87.9251	83.8797	84.4706	84.8612	102.602	84.3301	82.0868	93.825	82.628	87.9182	88.2785	79.7696	101.957	86.1706	85.162	108.831	77.8725	84.0478	96.0537	92.5457	99.1806	95.4644	88.3324	84.874	90.3853	91.6664	98.08
	56.4001	87.5026	102.28	88.0634	83.9017	84.472	84.6718	102.624	84.3651	82.0591	94.0955	82.5102	87.8939	88.2494	79.8868	101.992	86.1455	85.28	108.814	77.8914	84.2803	95.9337	92.6241	99.1122	95.5127	88.3269	84.9075	90.6133	91.7131	98.0599
	56.6001	87.9512	102.358	88.1229	83.9129	84.4892	84.5509	102.58	84.4409	82.082	94.3888	82.4782	87.9341	88.2057	80.0303	101.979	86.1733	85.3531	108.78	77.9953	84.4422	95.9685	92.6498	99.0918	95.5971	88.1872	84.8951	90.7822	91.727	98.0969
	56.8001	88.3949	102.411	87.9649	83.9315	84.4571	84.4947	102.598	84.5066	82.137	94.6299	82.5283	88.0163	88.2382	80.136	101.999	86.3091	85.3479	108.751	78.0775	84.4734	96.147	92.6675	99.0703	95.711	87.9141	84.8531	91.002	91.6847	98.1803
	57.0001	88.874	102.435	87.5726	84.0159	84.3472	84.5406	102.694	84.561	82.2058	94.8881	82.6533	88.1487	88.3134	80.255	102.109	86.4658	85.3183	108.717	78.1308	84.4408	96.285	92.7134	99.0717	95.846	87.72	84.7631	91.2183	91.6237	98.17
	57.2002	89.5057	102.444	87.2813	84.0729	84.2004	84.6576	102.791	84.6441	82.2993	95.0682	82.7963	88.2368	88.4528	80.3067	102.207	86.664	85.2375	108.698	78.1232	84.4882	96.3485	92.7321	99.1001	95.9778	87.6145	84.6593	91.3277	91.5615	98.1186
	57.4001	90.2259	102.509	87.1934	84.1032	84.0909	84.9046	102.8	84.7556	82.4064	95.165	83.0409	88.2577	88.5936	80.3256	102.267	86.804	85.1006	108.719	78.1149	84.481	96.3189	92.6945	99.1709	96.0875	87.5881	84.554	91.4216	91.5792	97.9637
	57.6001	90.847	102.574	87.4572	84.0969	84.0044	85.1679	102.795	84.881	82.5359	95.2766	83.3693	88.1993	88.6923	80.3791	102.289	86.8937	84.989	108.797	78.1485	84.5006	96.1625	92.6416	99.2955	96.2157	87.5662	84.4698	91.5378	91.6218	97.7715
	57.8002	91.6028	102.572	88.2451	84.0768	83.9753	85.3724	102.761	85.0137	82.7123	95.4013	83.6587	88.199	88.7774	80.4782	102.294	86.9811	84.9178	108.883	78.2284	84.637	95.9444	92.6444	99.4685	96.3753	87.4867	84.4157	91.6312	91.6612	97.6206
	58.0001	92.2515	102.506	89.3216	84.0807	83.9514	85.5777	102.726	85.1487	82.8328	95.4553	84.0004	88.2502	88.8204	80.5625	102.301	87.092	84.9522	108.98	78.3172	84.869	95.7587	92.7196	99.6021	96.5037	87.3905	84.3862	91.7392	91.6896	97.5373
	58.2002	92.8444	102.451	90.3363	84.1143	83.8649	85.7131	102.758	85.3072	82.8291	95.4923	84.2892	88.3262	88.8252	80.6268	102.32	87.235	85.0543	109.089	78.4258	84.9868	95.5368	92.8352	99.6249	96.5952	87.3708	84.3953	91.916	91.6857	97.4558
	58.4001	93.5776	102.436	91.1396	84.1184	83.7368	85.777	102.812	85.4284	82.7653	95.4736	84.4313	88.4235	88.8292	80.6405	102.342	87.3745	85.2073	109.162	78.4774	85.132	95.347	92.92	99.582	96.6083	87.4244	84.4257	92.1176	91.6761	97.3949
	58.6001	94.18	102.468	91.8385	84.0955	83.6037	85.8065	102.889	85.4652	82.6731	95.3652	84.5069	88.4837	88.8704	80.6469	102.378	87.4465	85.3284	109.163	78.4803	85.3577	95.2293	92.9716	99.5035	96.6275	87.4678	84.4785	92.2709	91.6663	97.3353
	58.8002	94.6055	102.515	92.2401	84.0748	83.3969	85.8458	103.006	85.4745	82.5618	95.2744	84.549	88.5383	88.9311	80.6515	102.392	87.4528	85.3803	109.113	78.4729	85.4519	95.1452	92.9556	99.4451	96.7011	87.522	84.5137	92.461	91.6491	97.2577
	59.0001	94.9847	102.568	92.5023	84.0765	83.1295	85.8984	103.176	85.4763	82.4545	95.1877	84.5404	88.6077	89.0578	80.6792	102.44	87.4491	85.3951	109.04	78.4532	85.585	95.1009	92.9109	99.3997	96.8363	87.5822	84.4989	92.649	91.5571	97.1764
	59.2002	95.3086	102.581	92.6427	84.0988	82.9059	85.9898	103.319	85.4805	82.4263	95.0999	84.4666	88.7128	89.1886	80.7489	102.466	87.4252	85.4408	109.04	78.4626	85.8175	95.0878	92.9113	99.3713	96.9586	87.6445	84.428	92.7896	91.4677	97.0812
	59.4001	95.5833	102.606	92.7395	84.1267	82.6454	86.0987	103.358	85.5129	82.4382	95.0181	84.2817	88.8142	89.2432	80.8266	102.459	87.3517	85.4837	109.043	78.519	85.8752	95.0604	92.9397	99.3582	97.085	87.7695	84.3872	92.9726	91.4577	96.9235
	59.6001	95.6939	102.686	92.8861	84.1306	82.4515	86.15	103.298	85.597	82.4762	94.9676	84.0712	88.8818	89.2539	80.8776	102.4	87.31	85.4686	109.068	78.6674	85.8659	95.0364	92.9627	99.3808	97.1784	87.9314	84.3888	93.1759	91.5156	96.7538
	59.8002	95.7496	102.77	93.0164	84.0822	82.3572	86.1366	103.135	85.639	82.551	94.915	83.8581	88.8802	89.2639	80.8928	102.327	87.3345	85.4625	109.088	78.8384	86.0547	95.0041	92.9863	99.4633	97.2561	87.9819	84.3971	93.3742	91.657	96.5907
	60.0002	95.7445	102.813	93.0717	84.02	82.315	86.0517	102.99	85.6709	82.606	94.8444	83.6468	88.8609	89.2738	80.8811	102.231	87.4504	85.4658	109.057	79.023	86.222	94.9045	92.9947	99.566	97.3823	87.9296	84.4747	93.6796	91.8149	96.3669
	60.2002	95.7123	102.82	93.0806	83.9971	82.2563	85.9342	102.885	85.736	82.6907	94.7243	83.5238	88.8488	89.2837	80.8563	102.084	87.6152	85.4786	109.037	79.1572	86.2763	94.7945	93.0109	99.7454	97.5296	87.9213	84.5411	94.0089	91.9472	96.1003
	60.4002	95.6123	102.826	93.0972	84.0175	82.2126	85.7923	102.861	85.8059	82.8197	94.5004	83.4447	88.8595	89.3755	80.8349	101.864	87.7979	85.5042	109.064	79.1631	86.4028	94.7626	92.9978	99.9088	97.6189	87.9397	84.6471	94.2435	92.0445	95.8687
	60.6002	95.5025	102.875	93.1879	84.0504	82.1805	85.5706	102.872	85.8488	82.9182	94.2325	83.3662	88.8699	89.5837	80.8091	101.66	87.8267	85.4943	109.095	79.1659	86.474	94.7987	92.9027	100.009	97.6833	88.0387	84.7532	94.5048	92.1541	95.546
	60.8002	95.353	102.976	93.3119	84.0982	82.1333	85.3752	102.9	85.8487	82.9686	94.0117	83.3232	88.8351	89.7437	80.7837	101.399	87.706	85.4739	109.153	79.2032	86.4265	94.861	92.8364	100.091	97.7725	88.2044	84.8253	94.7382	92.2656	95.2219
	61.0002	95.1444	103.051	93.5059	84.1217	82.123	85.3035	102.858	85.8334	82.9344	93.801	83.3253	88.7579	89.9735	80.7521	101.124	87.5108	85.4923	109.216	79.2751	86.4762	94.9294	92.7848	100.146	97.8407	88.3085	84.8726	94.9043	92.2819	94.9611
	61.2002	95.0472	103.092	93.6875	84.1352	82.1058	85.2792	102.785	85.8294	82.8894	93.6902	83.3733	88.7342	90.2074	80.7275	100.982	87.3657	85.6079	109.259	79.3748	86.6555	94.9942	92.7854	100.171	97.8865	88.3631	84.8865	95.095	92.2623	94.6519
	61.4002	95.0946	103.149	93.8116	84.1589	82.0413	85.2973	102.706	85.8318	82.8534	93.7096	83.4442	88.7449	90.393	80.6998	100.945	87.3493	85.8222	109.275	79.5503	86.7523	94.9782	92.8719	100.213	97.9381	88.4093	84.8444	95.3667	92.2664	94.3292
	61.6002	95.2296	103.268	93.9488	84.1779	81.9439	85.2899	102.64	85.8452	82.8951	93.8312	83.5028	88.7891	90.5978	80.6534	101.07	87.4129	86.0438	109.24	79.7075	86.8826	94.9861	92.9667	100.288	97.9905	88.5425	84.8356	95.6229	92.2738	94.084
	61.8002	95.4765	103.413	94.0409	84.1619	81.8539	85.2114	102.593	85.8519	82.9604	93.9672	83.5613	88.8679	90.7557	80.5604	101.272	87.5189	86.1744	109.156	79.8617	87.092	95.0313	93.0341	100.367	98.0626	88.7583	84.8308	95.9389	92.3237	93.7861
	62.0002	95.7485	103.568	94.0604	84.106	81.781	85.0926	102.619	85.8119	83.0095	94.0566	83.6197	88.8612	90.9396	80.4198	101.566	87.5907	86.282	109.065	80.047	87.2055	95.0889	93.0136	100.452	98.2295	89.0018	84.8205	96.3029	92.4237	93.3878
	62.2002	95.9845	103.657	94.0622	84.056	81.6942	85.0102	102.684	85.7389	83.0481	94.0451	83.7093	88.7771	91.1339	80.288	101.832	87.6143	86.393	108.946	80.1952	87.2617	95.1361	92.9527	100.559	98.4294	89.3456	84.7791	96.5742	92.5041	93.0441
	62.4002	96.2017	103.661	94.0575	84.0122	81.5676	84.892	102.754	85.6915	83.0749	93.9344	83.7904	88.6723	91.3599	80.1846	102.14	87.5688	86.545	108.825	80.2856	87.3959	95.1625	92.8699	100.705	98.5544	89.6753	84.7091	96.8322	92.5984	92.732
	62.6002	96.434	103.611	94.0493	83.9924	81.4441	84.715	102.841	85.6679	83.1297	93.7944	83.7951	88.5903	91.5749	80.1238	102.41	87.4767	86.731	108.681	80.3632	87.4472	95.1701	92.8059	100.853	98.647	89.9918	84.6276	97.1515	92.6877	92.4171
	62.8002	96.602	103.51	94.0824	83.9856	81.3284	84.5127	102.86	85.6354	83.2212	93.6617	83.7502	88.5342	91.7495	80.1421	102.652	87.3916	86.9118	108.469	80.4091	87.4579	95.1919	92.7882	101.059	98.6431	90.354	84.5744	97.5145	92.8565	92.2105
	63.0002	96.7262	103.425	94.1565	84.009	81.2836	84.2402	102.805	85.5352	83.3677	93.5585	83.7052	88.5524	91.9843	80.184	102.858	87.311	87.0208	108.163	80.4803	87.6099	95.2328	92.8519	101.252	98.5745	90.6617	84.5713	97.8014	93.0438	92.1591
	63.2002	96.8554	103.375	94.243	84.0585	81.2924	84.0287	102.724	85.3568	83.5391	93.5105	83.6611	88.6229	92.2598	80.1886	103.001	87.2486	87.1334	107.871	80.6121	87.7846	95.287	92.9284	101.376	98.5205	90.8939	84.6324	98.1041	93.113	92.2458
	63.4002	97.0376	103.376	94.3576	84.1187	81.3069	83.9158	102.675	85.1951	83.6569	93.5275	83.631	88.7185	92.547	80.184	103.141	87.2129	87.2613	107.567	80.7859	87.8529	95.288	93.0499	101.459	98.533	91.1975	84.6802	98.455	93.1105	92.4668
	63.6002	97.2744	103.474	94.4821	84.1698	81.3255	83.7966	102.679	85.0594	83.7098	93.5452	83.5966	88.8574	92.9494	80.1557	103.248	87.133	87.4299	107.327	80.9649	87.9729	95.2814	93.192	101.49	98.5606	91.5073	84.6998	98.7218	93.0336	92.6958
	63.8002	97.4357	103.634	94.5689	84.1937	81.3532	83.6444	102.691	85.003	83.7331	93.5158	83.5734	88.9759	93.4186	80.104	103.29	87.049	87.6039	107.093	81.2041	88.1098	95.3118	93.3491	101.506	98.6316	91.7882	84.7217	99.0281	92.9834	92.9557
	64.0002	97.5503	103.889	94.6191	84.1836	81.4116	83.4774	102.659	85.0037	83.6958	93.4899	83.5749	89.1019	93.7983	80.032	103.246	86.9779	87.7311	106.929	81.4306	88.1099	95.2868	93.4809	101.541	98.6927	92.0983	84.7479	99.3491	93.0086	93.1768
	64.2002	97.6092	104.107	94.6215	84.1611	81.5667	83.2796	102.585	85.0271	83.6721	93.4818	83.5814	89.1802	94.1435	79.9694	103.105	86.9384	87.8921	106.83	81.5887	88.1675	95.2191	93.5955	101.673	98.7167	92.279	84.7511	99.5795	93.0577	93.345
	64.4002	97.6155	104.215	94.6054	84.1379	81.7621	83.1241	102.491	85.0431	83.6723	93.4844	83.6208	89.2361	94.4352	79.9104	102.989	86.9268	88.0276	106.802	81.7484	88.3243	95.0958	93.6914	101.795	98.7481	92.2687	84.7474	99.8371	93.0638	93.5686
	64.6002	97.645	104.277	94.5988	84.1268	81.9068	83.003	102.402	85.0456	83.6816	93.4959	83.6933	89.2843	94.6431	79.8578	102.891	86.9418	88.1995	106.861	81.909	88.4272	94.8445	93.7845	102.004	98.7819	92.1893	84.7438	100.073	93.069	93.8119
	64.8002	97.7007	104.344	94.603	84.1027	82.046	82.8342	102.329	85.0444	83.7311	93.4716	83.7286	89.3304	94.8765	79.815	102.816	86.9709	88.3229	106.958	82.0294	88.5007	94.6093	93.8974	102.291	98.7764	92.0409	84.6838	100.265	93.0742	94.0137
	65.0002	97.7829	104.472	94.6209	84.0553	82.1075	82.5555	102.264	85.0431	83.7613	93.3746	83.748	89.4128	95.1318	79.7778	102.78	87.0255	88.4501	107.002	82.1162	88.6141	94.3773	94.0307	102.5	98.7213	91.9237	84.5962	100.5	93.0794	94.2542
	65.2001	97.8363	104.652	94.6608	83.9889	82.1302	82.3282	102.221	85.0419	83.7057	93.2386	83.8182	89.5098	95.3683	79.7363	102.791	87.06	88.6436	106.969	82.1398	88.6875	94.1461	94.1903	102.738	98.7175	91.8362	84.6032	100.708	93.1736	94.4689
	65.4001	97.8835	104.832	94.6774	83.9264	82.1618	82.1969	102.186	85.0236	83.5659	93.0824	83.9768	89.5986	95.6531	79.7184	102.876	87.0469	88.8434	106.851	82.1544	88.7138	94.0266	94.3559	102.91	98.737	91.7109	84.644	100.881	93.2334	94.6177
	65.6001	97.9842	104.969	94.6595	83.904	82.1052	82.0685	102.232	85.0038	83.3558	93.0009	84.1972	89.7276	96.018	79.7542	103.038	86.9729	89.093	106.686	82.2179	88.7451	94.0052	94.5616	102.999	98.7581	91.6	84.685	101.092	93.1915	94.7546
	65.8001	98.1155	105.059	94.6374	83.9458	82.0122	81.9767	102.345	85.0068	83.1853	93.0049	84.4806	89.864	96.3899	79.8413	103.199	86.8918	89.3948	106.528	82.3547	88.7454	94.0348	94.7807	103.091	98.8673	91.5363	84.7472	101.319	93.1341	94.8711
	66.0001	98.2905	105.088	94.5942	84.0118	81.8938	81.8808	102.527	85.0407	83.051	93.0678	84.7056	90.0578	96.65	79.944	103.257	86.8698	89.6492	106.409	82.5284	88.7334	94.0589	95.0136	103.238	98.9729	91.601	84.8135	101.519	93.0635	94.8686
	66.2001	98.4429	105.087	94.5758	84.0483	81.7304	81.7432	102.675	85.0801	83.0111	93.1331	84.8167	90.2782	96.8516	80.0689	103.249	86.9434	89.8945	106.322	82.7324	88.7554	94.139	95.3189	103.332	99.0262	91.7667	84.8751	101.699	93.0346	94.7501
	66.4001	98.5595	105.081	94.5979	84.0531	81.6191	81.5723	102.784	85.1813	83.0662	93.1892	84.8828	90.5007	97.0084	80.0977	103.204	87.1407	90.0872	106.242	83.0374	88.8424	94.0729	95.6195	103.379	99.0962	91.9531	85.0141	101.843	93.0123	94.5172
	66.6001	98.66	105.07	94.6496	84.0546	81.5227	81.4892	102.851	85.3031	83.2044	93.2573	84.9124	90.7039	97.121	80.0725	103.139	87.3317	90.2671	106.212	83.245	88.9249	93.8829	95.8459	103.518	99.1743	92.1707	85.1314	102.064	92.9641	94.2249
	66.8001	98.7676	105.068	94.7019	84.0593	81.3851	81.4619	102.926	85.4481	83.4065	93.2858	84.9126	90.8445	97.2019	80.0087	103.066	87.5258	90.3966	106.226	83.4036	88.9935	93.7234	96.0926	103.634	99.2085	92.3577	85.2105	102.306	92.9329	93.9211
	67.0001	98.8924	105.07	94.7528	84.0762	81.2145	81.3663	103.017	85.6491	83.5916	93.2633	84.8776	90.9824	97.3641	79.9363	103.003	87.6514	90.5019	106.26	83.5691	89.0375	93.645	96.2621	103.795	99.2836	92.5089	85.2498	102.592	92.9087	93.5857
	67.2001	98.9691	105.071	94.8057	84.0883	81.0848	81.2228	103.147	85.8686	83.7697	93.2053	84.8105	91.0634	97.5572	79.8921	102.953	87.7371	90.602	106.34	83.7068	89.0546	93.5781	96.4187	104.081	99.382	92.6903	85.2879	102.83	92.8819	93.304
	67.4001	99.0093	105.082	94.8437	84.0962	80.9522	81.0204	103.277	86.0274	83.8774	93.1277	84.6884	91.1153	97.8231	79.9164	102.88	87.8187	90.7416	106.403	83.8467	89.0676	93.6925	96.6426	104.386	99.4444	92.8639	85.3574	103.042	92.873	93.1047
	67.6001	99.0456	105.154	94.8909	84.1061	80.8749	80.839	103.374	86.159	83.8998	93.085	84.5548	91.1865	98.1038	79.9746	102.821	87.8885	90.9315	106.384	84.0543	89.176	94.036	96.9626	104.604	99.5241	92.9839	85.4872	103.26	92.8295	92.9209
	67.8001	99.1462	105.3	94.9791	84.1208	80.8631	80.745	103.443	86.2196	83.8964	93.153	84.4248	91.2825	98.3741	80.0684	102.798	87.9395	91.2143	106.279	84.2883	89.2297	94.3045	97.3027	104.834	99.5989	93.0403	85.6193	103.442	92.7345	92.8646
	68.0001	99.3732	105.476	95.0668	84.1519	80.9039	80.6937	103.529	86.2127	83.8806	93.2736	84.2976	91.3628	98.5787	80.1457	102.806	87.9959	91.4825	106.118	84.5	89.2716	94.7357	97.7854	105.028	99.6432	92.9886	85.7528	103.509	92.6245	92.9161
	68.2001	99.5881	105.738	95.1759	84.1776	80.9781	80.6643	103.632	86.1657	83.8736	93.3449	84.1845	91.4411	98.697	80.1899	102.834	88.0944	91.7366	105.902	84.7004	89.3523	95.2888	98.3115	105.177	99.7157	92.9078	85.8668	103.57	92.5613	93.0503
	68.4001	99.773	106.034	95.2875	84.18	81.0509	80.6297	103.699	86.1049	83.8693	93.3904	83.9974	91.5013	98.7705	80.2119	102.843	88.1976	91.9248	105.73	84.8331	89.41	95.8148	98.7064	105.311	99.7916	92.798	85.9577	103.609	92.504	93.2267
	68.6001	99.8616	106.274	95.3663	84.1774	81.1177	80.5733	103.743	86.0614	83.8424	93.4445	83.8007	91.5094	98.8082	80.1915	102.786	88.2675	92.08	105.672	84.9147	89.5062	96.2831	99.084	105.381	99.8488	92.6332	86.087	103.649	92.4623	93.3404
	68.8001	99.8763	106.51	95.4228	84.1748	81.1332	80.5228	103.775	86.0433	83.7598	93.5054	83.5549	91.5573	98.8227	80.1708	102.746	88.2765	92.2025	105.66	85.0104	89.6576	96.8818	99.3604	105.406	99.9241	92.4214	86.2421	103.722	92.4474	93.4249
	69.0001	99.8812	106.659	95.4501	84.1419	81.1417	80.4963	103.799	86.0554	83.6979	93.6346	83.2234	91.6292	98.7929	80.173	102.746	88.2822	92.2684	105.655	85.1475	89.7698	97.2999	99.5459	105.465	99.9476	92.063	86.3258	103.809	92.4362	93.5093
	69.2001	99.886	106.745	95.434	84.0892	81.1527	80.4719	103.827	86.1358	83.6724	93.7968	82.7892	91.6854	98.7618	80.18	102.817	88.3234	92.3577	105.646	85.2971	89.8285	97.5534	99.7283	105.595	99.8526	91.7011	86.3786	103.907	92.4199	93.614
	69.4001	99.913	106.759	95.4268	84.065	81.2219	80.4686	103.856	86.2709	83.7159	93.8906	82.4235	91.7658	98.7249	80.2239	102.991	88.4583	92.465	105.584	85.4931	89.9526	97.7522	99.8955	105.726	99.5453	91.4778	86.4184	104.126	92.4282	93.7617
	69.6001	100.025	106.773	95.4305	84.0749	81.2932	80.4659	103.871	86.407	83.8213	93.937	82.1053	91.8592	98.6436	80.3015	103.165	88.7351	92.6175	105.52	85.7268	90.1097	97.8685	100.124	105.885	99.0887	91.4216	86.4616	104.435	92.426	93.9287
	69.8001	100.192	106.806	95.435	84.1051	81.3773	80.4458	103.889	86.5298	83.9962	93.9788	81.7752	91.9296	98.5865	80.4016	103.383	89.0478	92.7501	105.447	85.9334	90.1946	97.9301	100.377	106.022	98.6165	91.4321	86.5413	104.681	92.3704	94.1154
	70.0001	100.356	106.898	95.4603	84.15	81.4174	80.4444	103.924	86.6079	84.134	94.0618	81.5397	92.0136	98.5912	80.4718	103.589	89.2698	92.8855	105.363	86.18	90.2781	98.0574	100.619	106.104	97.9887	91.5281	86.7253	104.91	92.3	94.4127
	70.2001	100.518	107.014	95.5324	84.1731	81.4167	80.4471	104.084	86.6814	84.1762	94.1388	81.3978	92.0823	98.6306	80.4915	103.693	89.4361	92.9732	105.243	86.3882	90.3922	98.1831	100.812	106.244	97.3345	91.6388	86.8529	105.025	92.1892	94.7246
	70.4001	100.671	107.144	95.6071	84.1816	81.3605	80.4648	104.214	86.7637	84.1312	94.157	81.3255	92.0611	98.7965	80.5202	103.735	89.5529	93.0332	105.11	86.5473	90.483	98.2372	101.043	106.359	96.84	91.8007	86.9945	105.018	92.0562	94.9595
	70.6001	100.735	107.2	95.6857	84.2043	81.2883	80.5273	104.264	86.8612	84.0457	94.1694	81.3171	92.0135	98.9537	80.5847	103.744	89.6682	93.0652	104.978	86.7061	90.6392	98.2859	101.338	106.397	96.433	92.0701	87.1582	104.984	91.9494	95.1544
	70.8001	100.734	107.231	95.7838	84.2911	81.2725	80.5788	104.226	87.0272	83.9897	94.1988	81.3535	91.983	99.1194	80.6374	103.702	89.7731	93.0743	104.959	86.8676	90.8529	98.328	101.57	106.391	96.0542	92.3462	87.2936	104.948	91.7499	95.2407
	71.0001	100.73	107.251	95.8471	84.42	81.2361	80.6473	104.13	87.2436	83.9623	94.3099	81.4608	92.0176	99.2372	80.6631	103.67	89.9066	93.0501	104.974	86.9975	91.0078	98.3069	101.806	106.36	95.8947	92.5901	87.4263	104.948	91.5019	95.2845
	71.2001	100.717	107.274	95.8499	84.5491	81.197	80.7784	104.075	87.4683	83.9557	94.5668	81.6476	92.0945	99.333	80.6309	103.621	90.0547	92.958	105.084	87.1506	91.1398	98.2688	102.093	106.397	95.8589	92.7514	87.5711	104.99	91.2967	95.4056
	71.4	100.743	107.312	95.7724	84.5767	81.1699	80.8844	104.086	87.6657	83.9736	94.9168	81.8758	92.2327	99.3981	80.5624	103.601	90.1678	92.8464	105.207	87.3614	91.2698	98.271	102.325	106.503	95.9252	92.8835	87.6287	105.087	91.0975	95.6085
	71.6	100.791	107.386	95.6547	84.5445	81.1064	80.9587	104.155	87.84	83.9967	95.1993	82.0831	92.3802	99.4704	80.462	103.59	90.2706	92.7694	105.312	87.5055	91.3552	98.2042	102.512	106.668	96.1231	93.0345	87.667	105.112	90.9741	95.8066
	71.8	100.856	107.494	95.4665	84.5307	81.0387	81.0843	104.27	88.0412	84.0506	95.5444	82.3271	92.4898	99.5481	80.3862	103.569	90.322	92.7624	105.397	87.6127	91.377	98.137	102.679	106.841	96.3439	93.1657	87.752	105.267	90.9582	95.9457
	72.0001	100.956	107.571	95.3043	84.5865	81.0214	81.1919	104.336	88.298	84.1396	95.9051	82.5659	92.5885	99.6302	80.3729	103.509	90.366	92.8048	105.44	87.7374	91.3763	98.1087	102.755	106.999	96.673	93.2955	87.8984	105.369	90.9585	96.0666
	72.2	101.058	107.614	95.2076	84.7209	80.9705	81.3284	104.354	88.5825	84.2434	96.1747	82.7499	92.6757	99.754	80.4218	103.447	90.4256	92.8662	105.458	87.819	91.3698	98.0341	102.808	107.204	97.097	93.3271	88.1123	105.441	90.9729	96.1947
	72.4	101.151	107.587	95.1563	84.8869	80.8846	81.5308	104.369	88.8385	84.2852	96.4539	82.8601	92.7286	99.9542	80.5223	103.357	90.4823	92.8993	105.411	87.872	91.3357	97.9645	102.85	107.48	97.5251	93.224	88.3353	105.532	91.0363	96.3202
	72.6	101.23	107.487	95.1349	85.0007	80.7772	81.7172	104.378	89.1553	84.2697	96.6778	82.9674	92.7489	100.195	80.6319	103.276	90.5144	92.891	105.349	87.953	91.4182	97.9161	102.941	107.756	98.0335	93.1371	88.5283	105.519	91.1319	96.4583
	72.8	101.265	107.386	95.1517	85.0048	80.7062	81.9786	104.372	89.5648	84.1771	96.851	83.0532	92.8015	100.369	80.7819	103.227	90.5323	92.8763	105.282	88.0844	91.592	97.8376	103.098	108.166	98.5496	93.0422	88.6775	105.551	91.2679	96.5938
	73	101.24	107.308	95.2585	84.9663	80.6609	82.242	104.348	90.0149	84.0808	97.1503	83.1356	92.878	100.482	80.9303	103.149	90.5317	92.8721	105.203	88.2466	91.7739	97.7337	103.355	108.584	98.9739	92.911	88.8658	105.561	91.3905	96.6648
	73.2	101.269	107.2	95.3959	84.8978	80.6294	82.503	104.257	90.4892	84.0737	97.5199	83.3498	92.9938	100.48	81.0167	103.011	90.5304	92.8675	105.117	88.4624	91.9777	97.726	103.611	108.879	99.4061	92.7757	89.1261	105.588	91.5486	96.6766
	73.4	101.321	107.088	95.5055	84.8156	80.6267	82.7074	104.182	90.7631	84.125	97.8531	83.5624	93.1434	100.473	81.0597	102.849	90.5291	92.839	104.985	88.6709	92.0582	97.6607	103.805	109.164	99.7781	92.5388	89.342	105.697	91.7139	96.697
	73.6	101.404	106.973	95.5154	84.7395	80.6554	82.866	104.156	91.0432	84.2691	98.1608	83.6226	93.1846	100.504	81.0651	102.575	90.5145	92.7931	104.846	88.7921	92.1102	97.4342	103.963	109.395	100.032	92.271	89.5425	105.89	91.9073	96.7186
	73.8	101.544	106.952	95.4424	84.7318	80.6844	82.9697	104.16	91.2236	84.5212	98.4577	83.5937	93.1786	100.582	81.0471	102.254	90.4826	92.7513	104.691	88.864	92.1511	97.2479	104.078	109.553	100.226	91.9901	89.7157	106.132	92.1058	96.6927
	74	101.684	107.084	95.3358	84.7844	80.7282	83.0772	104.182	91.3259	84.7801	98.6887	83.396	93.1547	100.636	81.0513	101.975	90.4878	92.7534	104.539	88.8798	92.2783	97.0471	104.157	109.808	100.341	91.8348	89.892	106.385	92.3261	96.6572
	74.2	101.804	107.231	95.2631	84.9308	80.8218	83.1662	104.208	91.4184	85.1187	98.864	83.1894	93.1552	100.688	81.082	101.697	90.5936	92.7968	104.411	88.9135	92.3714	96.8902	104.267	110.164	100.407	91.8536	90.0925	106.596	92.4396	96.6239
	74.4	101.896	107.4	95.2008	85.0502	80.8985	83.259	104.207	91.4783	85.4562	99.0224	82.948	93.1608	100.668	81.1332	101.417	90.6963	92.9076	104.375	88.9788	92.4448	96.8576	104.353	110.498	100.379	91.9795	90.2411	106.808	92.4669	96.5913
	74.6	102.023	107.623	95.2071	85.1149	80.8992	83.3479	104.194	91.5235	85.6657	99.1247	82.6566	93.1584	100.603	81.1914	101.189	90.7978	93.0872	104.35	89.0046	92.5513	96.9608	104.431	110.901	100.21	92.3385	90.3638	107.004	92.4556	96.6082
	74.8	102.135	107.831	95.2448	85.0903	80.8647	83.4126	104.155	91.5929	85.7962	99.1522	82.3347	93.1478	100.414	81.2822	100.988	90.8358	93.3572	104.304	89.0119	92.6566	97.1117	104.563	111.262	100.03	92.8547	90.5419	107.182	92.4243	96.6451
	75	102.225	107.984	95.2626	85.0324	80.826	83.4885	104.088	91.6639	85.8691	99.1594	82.1102	93.0485	100.181	81.4023	100.676	90.7788	93.6633	104.308	89.0367	92.7836	97.2609	104.796	111.486	99.7362	93.322	90.7028	107.378	92.4243	96.6714
	75.2	102.242	108.118	95.2721	85.0317	80.8273	83.6048	103.997	91.7505	85.9634	99.1653	81.9502	92.9797	99.8554	81.5361	100.339	90.6758	93.8846	104.357	89.0317	92.9022	97.4753	104.949	111.634	99.3241	93.79	90.8872	107.508	92.4447	96.707
	75.4	102.208	108.23	95.2921	85.0767	80.8946	83.7042	103.88	91.8041	86.0785	99.1855	81.9021	92.964	99.4475	81.7284	100.028	90.5466	94.1059	104.474	89.0256	93.0125	97.6295	105.048	111.669	98.9813	94.2818	91.1538	107.585	92.4515	96.7579
	75.6	102.158	108.285	95.346	85.1146	81.0421	83.8469	103.777	91.758	86.2633	99.2646	81.8992	92.9968	99.2356	81.8683	99.6027	90.4583	94.2998	104.675	89.1122	93.0104	97.7523	105.139	111.694	98.6432	94.5378	91.3436	107.698	92.4775	96.8783
	75.8	102.112	108.333	95.3866	85.1301	81.1865	84.0085	103.714	91.5942	86.4678	99.3457	81.921	93.0533	99.3076	81.982	99.184	90.3955	94.4387	104.847	89.2442	93.0037	97.9051	105.171	111.794	98.2488	94.6855	91.4204	107.814	92.5221	97.0738
	76	102.136	108.44	95.4097	85.109	81.3773	84.1107	103.69	91.3948	86.6291	99.431	81.9328	93.1486	99.4251	82.0765	98.8693	90.4043	94.5935	105.009	89.3701	93.0127	98.003	105.216	111.939	98.054	94.8065	91.4868	107.922	92.5541	97.185
	76.2	102.275	108.557	95.4493	85.0593	81.6541	84.1829	103.611	91.2153	86.8231	99.5424	81.9463	93.2129	99.6329	82.179	98.5543	90.4859	94.7651	105.184	89.5825	93.0312	98.0016	105.342	112.091	98.0642	94.8856	91.5366	108.094	92.5769	97.2219
	76.4	102.431	108.648	95.5269	85.0189	81.8807	84.2368	103.54	91.168	87.0099	99.6068	81.9785	93.2727	99.9372	82.2852	98.3989	90.578	94.9012	105.362	89.7964	93.042	97.9902	105.446	112.224	98.2655	94.961	91.5984	108.3	92.54	97.1788
	76.6	102.605	108.706	95.6327	84.959	82.1175	84.1966	103.47	91.1744	87.1442	99.6194	82.1197	93.3278	100.219	82.396	98.3939	90.6995	95.0784	105.527	89.9386	93.0517	97.8696	105.487	112.362	98.6193	95.0602	91.6646	108.463	92.4232	97.0966
	76.8	102.821	108.735	95.7904	84.9309	82.392	84.1099	103.404	91.2961	87.3049	99.5937	82.2782	93.2997	100.603	82.4928	98.4319	90.7864	95.283	105.652	90.0238	93.1521	97.6018	105.567	112.406	98.9812	95.119	91.6892	108.715	92.3504	96.9731
	77	103.032	108.768	95.9378	84.9748	82.6609	83.9923	103.371	91.5298	87.5598	99.5924	82.4514	93.2028	100.969	82.5965	98.4607	90.7952	95.4647	105.751	90.1406	93.3149	97.3186	105.697	112.479	99.388	95.1833	91.652	108.96	92.3415	96.8327
	77.2	103.202	108.822	96.036	85.1158	82.9314	83.8874	103.363	91.8244	87.84	99.638	82.8625	93.0947	101.243	82.7184	98.4535	90.7267	95.6944	105.818	90.2443	93.5141	97.0852	105.859	112.576	99.7481	95.2815	91.5776	109.096	92.3362	96.6777
	77.4	103.332	108.88	96.1831	85.3637	83.2776	83.8584	103.347	92.0873	88.2434	99.744	83.3764	92.9309	101.407	82.8428	98.4355	90.6389	95.969	105.798	90.3582	93.7387	96.9211	106.083	112.559	99.9841	95.366	91.4841	109.172	92.3213	96.5797
	77.6	103.416	108.952	96.3639	85.6211	83.5237	83.8527	103.278	92.3813	88.6977	99.8686	83.8539	92.7718	101.518	82.9927	98.4315	90.6043	96.2372	105.735	90.5124	93.8592	96.9506	106.257	112.625	100.164	95.4224	91.4222	109.174	92.2848	96.5736
	77.8	103.454	108.995	96.5385	85.7272	83.7313	83.8615	103.208	92.6549	89.0688	99.9363	84.4293	92.6909	101.587	83.0948	98.4285	90.6542	96.5416	105.641	90.6699	93.9614	97.2588	106.369	112.756	100.342	95.4884	91.3351	109.168	92.2609	96.7244
	77.9999	103.473	109.042	96.6711	85.7229	83.8541	83.8761	103.154	92.8863	89.3991	99.9596	84.9676	92.7131	101.651	83.1423	98.3689	90.7558	96.7723	105.526	90.8032	94.0658	97.5407	106.492	112.874	100.53	95.5246	91.1903	109.186	92.2807	96.9391
	78.2	103.503	109.124	96.6693	85.6121	83.848	83.8645	103.107	93.1201	89.7865	99.952	85.3761	92.7454	101.734	83.1445	98.2285	90.8543	96.8846	105.451	90.9436	94.0987	97.853	106.605	113.007	100.795	95.5328	91.0401	109.25	92.3367	97.2282
	78.4	103.572	109.21	96.6185	85.5246	83.8147	83.8413	103.034	93.234	90.0799	99.8966	85.9098	92.7997	101.751	83.1259	98.0641	91.0048	96.9702	105.444	91.0913	94.1454	98.187	106.722	113.207	101.068	95.54	90.9164	109.354	92.4981	97.4964
	78.6	103.676	109.278	96.5385	85.4517	83.7905	83.7903	102.938	93.3371	90.4088	99.813	86.4558	92.8585	101.704	83.1789	97.8857	91.1152	97.0878	105.469	91.2192	94.1763	98.3426	106.826	113.322	101.255	95.5366	90.7618	109.481	92.6271	97.6332
	78.7999	103.815	109.252	96.5154	85.3994	83.7722	83.7125	102.893	93.3867	90.7488	99.7059	86.8716	92.8956	101.564	83.2745	97.7282	91.1703	97.2313	105.499	91.3583	94.1859	98.3382	106.876	113.359	101.361	95.498	90.6684	109.621	92.7008	97.7001
	78.9999	103.942	109.141	96.508	85.3431	83.7857	83.6727	102.92	93.3806	91.0533	99.6576	87.2292	92.902	101.341	83.4162	97.6049	91.2822	97.5047	105.527	91.473	94.2733	98.2308	106.933	113.424	101.37	95.4752	90.623	109.772	92.6951	97.7569
	79.1999	104.062	109.049	96.4642	85.3078	83.8258	83.6589	103.025	93.3677	91.3033	99.6823	87.6074	92.871	101.098	83.5288	97.4709	91.3372	97.7849	105.506	91.576	94.4304	98.0091	107.041	113.413	101.367	95.4274	90.6218	109.899	92.618	97.7932
	79.3999	104.202	108.982	96.2848	85.3363	83.9179	83.7115	103.151	93.3623	91.4146	99.7873	87.9508	92.8097	100.743	83.6998	97.3943	91.3215	97.9889	105.412	91.718	94.5472	97.7467	107.127	113.354	101.334	95.4006	90.7092	110.041	92.5121	97.8492
	79.5999	104.301	109.019	96.0915	85.4532	84.0158	83.7978	103.216	93.3583	91.5173	99.9334	88.2407	92.7374	100.37	84.0341	97.3432	91.2666	98.1786	105.276	91.8497	94.6477	97.3983	107.196	113.316	101.254	95.4037	90.8325	110.159	92.4109	97.953
	79.7999	104.371	109.152	95.9547	85.5828	84.0742	83.8733	103.171	93.3354	91.6043	100.041	88.5621	92.7023	100.074	84.5134	97.3153	91.188	98.4113	105.104	91.9637	94.7132	97.0416	107.247	113.273	101.13	95.4106	90.9652	110.236	92.4112	98.0453
	79.9999	104.425	109.316	95.9774	85.6963	84.162	83.8621	103.027	93.308	91.7081	100.134	88.8184	92.6904	99.8916	84.9647	97.2622	91.0887	98.6445	104.957	92.1573	94.7936	96.8022	107.269	113.193	100.953	95.4627	91.0812	110.311	92.4757	98.1744
	80.1999	104.486	109.453	96.1665	85.7218	84.2777	83.7822	102.779	93.2438	91.8809	100.187	89.0171	92.6872	100.001	85.4535	97.1552	90.9908	98.8038	104.965	92.3868	94.9061	96.6457	107.333	113.165	100.772	95.5234	91.188	110.372	92.6666	98.2928
	80.3999	104.585	109.599	96.5231	85.732	84.4149	83.6469	102.514	93.1655	92.0313	100.185	89.0914	92.68	100.272	85.8752	97.0564	90.8952	98.8973	105.059	92.5858	95.0104	96.5707	107.426	113.189	100.643	95.5636	91.3119	110.43	92.9167	98.3534
	80.5999	104.7	109.789	96.9202	85.7586	84.5939	83.5034	102.271	93.0855	92.1947	100.139	89.1635	92.6679	100.728	86.22	96.9181	90.8351	98.8901	105.219	92.7728	95.1272	96.5645	107.612	113.16	100.557	95.5919	91.508	110.571	93.1062	98.3428
	80.7999	104.851	109.951	97.2169	85.7919	84.7976	83.4216	102.178	93.0084	92.3468	100.075	89.2242	92.6785	101.506	86.4662	96.7858	90.7985	98.8499	105.342	92.9363	95.2052	96.6126	107.763	113.042	100.353	95.6008	91.7061	110.764	93.2865	98.2336
	80.9999	105.069	110.069	97.5357	85.789	84.9477	83.3487	102.181	92.9111	92.4351	100.037	89.3045	92.7144	102.114	86.6681	96.6987	90.7901	98.7983	105.456	93.0649	95.2722	96.703	107.886	112.923	100.163	95.6069	91.926	110.948	93.3831	98.1057
	81.1999	105.271	110.168	97.7796	85.7746	85.0036	83.3035	102.322	92.8194	92.4791	100.009	89.3833	92.7938	102.64	86.8594	96.6234	90.809	98.7901	105.648	93.1536	95.3643	96.7574	108.01	112.814	99.9548	95.6478	92.3561	111.223	93.3565	98.0254
	81.3999	105.44	110.288	97.9371	85.7639	85.0146	83.3446	102.516	92.7314	92.5012	99.9767	89.4253	92.8634	103.206	87.023	96.5954	90.8021	98.8233	105.912	93.2282	95.4619	96.857	108.086	112.794	99.7133	95.6373	92.7406	111.481	93.3122	97.944
	81.5999	105.564	110.394	98.0573	85.7885	84.9983	83.4475	102.703	92.6504	92.5253	99.8927	89.4608	92.8681	103.679	87.1702	96.6528	90.7117	98.8792	106.184	93.3029	95.535	96.9905	108.103	112.923	99.5169	95.6075	93.1177	111.645	93.1745	97.8764
	81.7999	105.599	110.486	98.1456	85.901	84.9301	83.6921	102.835	92.5874	92.5634	99.8135	89.4824	92.8344	104.044	87.3904	96.7767	90.5755	98.9868	106.478	93.402	95.6009	97.1241	108.11	113.078	99.353	95.5964	93.5789	111.91	92.9529	97.8112
	81.9999	105.614	110.565	98.2134	86.0998	84.8411	83.9483	102.931	92.5637	92.6272	99.8047	89.4903	92.774	104.501	87.6485	96.8978	90.4525	99.132	106.739	93.5515	95.6732	97.3474	108.116	113.232	99.0816	95.6003	94.0033	112.111	92.7978	97.7119
	82.1999	105.623	110.639	98.3056	86.2646	84.8019	84.1965	103.042	92.5745	92.761	99.8422	89.5342	92.7402	104.995	87.8408	96.9672	90.3151	99.2509	106.909	93.782	95.764	97.6355	108.142	113.381	98.7613	95.6058	94.3092	112.2	92.6377	97.6844
	82.3999	105.632	110.724	98.443	86.4174	84.7887	84.524	103.218	92.6183	92.914	99.8963	89.603	92.7414	105.39	87.9847	97.018	90.209	99.3481	107.084	94.0269	95.9344	97.8882	108.272	113.517	98.4905	95.6345	94.6207	112.251	92.5834	97.6986
	82.5999	105.701	110.851	98.5531	86.504	84.7912	84.8736	103.367	92.6876	92.9986	99.9858	89.6841	92.7463	105.801	88.0513	97.0618	90.1635	99.4183	107.302	94.2917	96.0733	98.1422	108.458	113.644	98.2221	95.6567	94.9243	112.351	92.6086	97.7417
	82.7999	105.792	110.989	98.6224	86.5494	84.8174	85.1634	103.49	92.762	93.0754	100.043	89.7805	92.7881	106.119	88.0635	97.1334	90.1489	99.4598	107.5	94.5485	96.1338	98.4283	108.646	113.768	98.0547	95.6653	95.1912	112.422	92.6933	97.7595
	82.9999	105.897	111.125	98.6328	86.5788	84.8941	85.4423	103.614	92.8482	93.1674	100.067	89.8227	92.8582	106.317	88.0871	97.3092	90.1523	99.5096	107.722	94.7281	96.1977	98.5941	108.874	113.88	97.9953	95.6703	95.4564	112.543	92.8025	97.7218
	83.1999	106.006	111.222	98.6352	86.6311	84.9662	85.5887	103.808	92.9354	93.261	100.109	89.8087	92.9453	106.535	88.1181	97.4927	90.1744	99.5714	107.921	94.867	96.2152	98.6566	109.003	113.985	97.9564	95.6825	95.697	112.725	92.8903	97.6031
	83.3999	106.12	111.243	98.6518	86.713	85.0246	85.6455	104.006	92.9995	93.4018	100.121	89.7824	92.9916	106.695	88.1589	97.6569	90.2215	99.6791	108.044	94.9483	96.2384	98.7131	109.086	114.177	97.9317	95.7628	95.8779	112.909	92.9703	97.4434
	83.5999	106.249	111.243	98.6995	86.8489	85.059	85.7274	104.175	93.0131	93.6356	100.126	89.7394	92.9824	106.815	88.2342	97.8911	90.2046	99.812	108.127	95	96.2642	98.7759	109.152	114.479	97.9363	95.8521	96.0524	113.085	93.0298	97.3127
	83.7999	106.369	111.243	98.762	87.0107	85.059	85.8709	104.297	92.9581	93.8946	100.13	89.7002	92.9229	106.915	88.2995	98.1457	90.1088	99.9761	108.162	95.0912	96.2958	98.8938	109.187	114.783	97.9514	95.8852	96.2073	113.315	93.0564	97.1814
	83.9999	106.47	111.255	98.8427	87.2097	85.0041	85.997	104.381	92.899	94.0719	100.157	89.6623	92.7731	107.05	88.3792	98.3677	89.9449	100.112	108.145	95.2305	96.3508	99.0329	109.216	115.143	97.9154	95.8594	96.3158	113.5	93.0185	97.0804
	84.1999	106.486	111.339	98.9257	87.3815	84.908	86.0905	104.395	92.8368	94.2502	100.21	89.6149	92.6622	107.212	88.4991	98.5731	89.7651	100.225	108.056	95.382	96.438	99.0831	109.262	115.439	97.8345	95.7773	96.4342	113.592	92.9216	97.028
	84.3999	106.413	111.46	98.9935	87.5579	84.8503	86.1094	104.385	92.7764	94.3965	100.225	89.6003	92.591	107.355	88.5921	98.7584	89.6349	100.272	107.952	95.5871	96.6032	99.0307	109.255	115.631	97.742	95.7189	96.571	113.667	92.8204	96.9891
	84.5999	106.339	111.662	99.0759	87.6996	84.7669	86.089	104.418	92.6893	94.5185	100.195	89.6519	92.5897	107.564	88.6301	98.9036	89.5588	100.287	107.876	95.7703	96.7477	98.891	109.23	115.794	97.6756	95.6385	96.6678	113.728	92.6379	96.9366
	84.7999	106.279	111.914	99.1429	87.848	84.7007	86.0535	104.446	92.5772	94.6459	100.126	89.7612	92.6339	107.7	88.618	99.0082	89.5629	100.234	107.818	95.889	96.8601	98.7208	109.177	115.899	97.6517	95.5081	96.7145	113.776	92.4272	96.8829
	84.9998	106.259	112.092	99.1739	87.9987	84.6718	85.9772	104.405	92.5284	94.7545	100.06	89.8467	92.6923	107.789	88.5947	99.1262	89.6021	100.195	107.816	96.0056	96.9696	98.5597	109.118	115.976	97.6447	95.3726	96.7378	113.854	92.2708	96.7763
	85.1998	106.247	112.211	99.1893	88.1175	84.6802	85.8716	104.332	92.6298	94.8423	100.035	89.8771	92.7098	107.888	88.586	99.2137	89.6531	100.195	107.843	96.0954	97.0188	98.3235	109.07	116.108	97.6065	95.1197	96.7232	113.98	92.1062	96.6808
	85.3998	106.132	112.265	99.1965	88.2439	84.7326	85.6781	104.258	92.9642	94.9513	100.112	89.8443	92.702	108.021	88.6121	99.1911	89.7407	100.219	107.846	96.1454	96.9999	98.0834	109.071	116.271	97.5258	94.7996	96.6405	114.091	91.9584	96.623
	85.5998	105.896	112.259	99.208	88.3385	84.7473	85.4691	104.21	93.3433	95.0442	100.218	89.746	92.7153	108.15	88.691	99.1259	89.8726	100.263	107.849	96.1847	96.9373	97.8916	109.076	116.453	97.4535	94.4987	96.6146	114.213	91.9044	96.6054
	85.7998	105.367	112.193	99.2625	88.4498	84.756	85.3178	104.186	93.7306	95.1097	100.343	89.5259	92.8007	108.23	88.765	99.0697	89.9836	100.329	107.851	96.2658	96.8903	97.6867	109.113	116.707	97.3959	94.2461	96.6337	114.374	91.7938	96.5517
	85.9998	104.5	112.158	99.3077	88.5869	84.6438	85.2165	104.201	94.2416	95.1676	100.432	89.1997	92.9168	108.271	88.8562	99.0988	90.0978	100.371	107.885	96.3916	96.8895	97.5642	109.16	116.933	97.3521	94.1201	96.7117	114.538	91.6055	96.4876
	86.1998	103.542	112.167	99.3303	88.7758	84.5299	85.0477	104.284	94.591	95.2375	100.501	88.8899	93.0344	108.271	89.0123	99.1879	90.1687	100.4	107.938	96.5499	96.9656	97.5726	109.238	117.11	97.3382	94.1349	96.803	114.738	91.4272	96.443
	86.3998	102.161	112.223	99.3567	89.035	84.4492	84.8983	104.419	94.8987	95.3087	100.496	88.7084	93.2475	108.236	89.155	99.3032	90.1735	100.434	107.999	96.7392	97.0895	97.6503	109.367	117.282	97.3078	94.3007	96.9095	114.94	91.2699	96.438
	86.5998	100.589	112.39	99.4023	89.2785	84.45	84.7528	104.701	95.28	95.4561	100.44	88.7104	93.5245	108.104	89.2719	99.4315	90.1678	100.518	108.034	96.8956	97.2011	97.7888	109.518	117.427	97.2369	94.6286	97.0576	115.082	91.0571	96.4542
	86.7998	99.4028	112.537	99.461	89.5625	84.5026	84.5765	104.941	95.6582	95.6027	100.377	89.1363	93.7546	107.874	89.301	99.5325	90.2174	100.679	108.048	97.027	97.372	97.9415	109.716	117.613	97.1885	95.0733	97.2673	115.204	90.9308	96.5117
	86.9998	98.37	112.635	99.5173	89.8144	84.5239	84.4381	105.149	96.0233	95.739	100.331	89.7165	94.0059	107.65	89.222	99.6022	90.341	100.879	108.044	97.2095	97.5874	98.1069	109.955	117.791	97.104	95.4436	97.5054	115.369	90.8509	96.5912
	87.1998	97.8489	112.689	99.5631	89.9889	84.5284	84.3551	105.236	96.3389	95.8392	100.321	90.223	94.2531	107.451	89.1005	99.6323	90.6068	101.08	108.026	97.3924	97.7757	98.2325	110.201	117.928	96.9702	95.8087	97.7062	115.514	90.7709	96.6913
	87.3998	97.7763	112.675	99.5617	90.1711	84.5429	84.212	105.236	96.6127	95.9103	100.4	90.7494	94.4513	107.386	88.9679	99.6106	90.9049	101.278	107.978	97.5532	97.993	98.2598	110.499	118.078	96.8412	96.1755	97.8931	115.655	90.8001	96.7935
	87.5998	97.8793	112.638	99.558	90.342	84.5525	84.0377	105.223	96.9595	95.9518	100.486	91.1527	94.6732	107.477	88.8338	99.4738	91.2932	101.446	107.928	97.6974	98.2152	98.3556	110.794	118.228	96.7136	96.4571	98.0275	115.87	90.8891	96.9911
	87.7998	98.1337	112.643	99.5543	90.5482	84.5233	83.9297	105.272	97.2759	96.0071	100.475	91.3911	94.9194	107.696	88.6374	99.3083	91.6215	101.656	107.914	97.8054	98.3781	98.5079	111.001	118.378	96.6067	96.7425	98.1215	116.145	90.9891	97.2565
	87.9998	98.3702	112.656	99.5506	90.7263	84.4658	83.8838	105.34	97.4574	96.0784	100.399	91.5907	95.114	107.973	88.4335	99.24	91.9143	101.868	107.92	97.8348	98.5571	98.63	111.184	118.516	96.5713	97.0179	98.201	116.361	91.0824	97.5172
	88.1998	98.6464	112.674	99.509	90.9242	84.3222	83.9428	105.383	97.5984	96.1469	100.294	91.7422	95.2914	108.24	88.2883	99.2468	92.1691	102.117	107.943	97.8891	98.8059	98.8044	111.298	118.63	96.595	97.1904	98.2432	116.636	91.1223	97.8464
	88.3998	99.0124	112.716	99.3883	91.1049	84.1438	84.0589	105.377	97.7037	96.2074	100.204	91.8302	95.404	108.465	88.1459	99.2948	92.3707	102.37	108.007	97.9838	99.0523	98.9907	111.397	118.75	96.5843	97.2607	98.297	116.886	91.1792	98.1953
	88.5998	99.3199	112.784	99.2275	91.2847	83.9262	84.2715	105.326	97.7945	96.2923	100.175	91.8108	95.4036	108.812	88.0201	99.28	92.556	102.607	108.041	98.0755	99.2496	99.0103	111.535	118.907	96.5375	97.2732	98.4423	117.068	91.2998	98.4917
	88.7998	99.4994	112.848	99.0676	91.4763	83.7282	84.549	105.229	97.9378	96.3868	100.214	91.6948	95.3333	109.125	87.847	99.2031	92.7066	102.849	107.99	98.2124	99.4071	98.97	111.683	119.11	96.4623	97.2673	98.6518	117.302	91.4411	98.859
	88.9998	99.6625	112.937	98.9918	91.707	83.5758	84.8078	105.149	98.0067	96.4655	100.275	91.392	95.2177	109.362	87.679	99.1099	92.8105	103.035	107.867	98.3865	99.5164	98.9154	111.798	119.379	96.4022	97.2455	98.8822	117.547	91.6412	99.133
	89.1998	99.796	113.038	99.0204	91.9144	83.4301	85.1392	105.08	98.0304	96.5606	100.335	91.0192	95.1149	109.594	87.5243	99.0348	92.944	103.216	107.739	98.5535	99.5803	98.7822	111.905	119.63	96.4099	97.2555	99.1714	117.713	91.8426	99.2845
	89.3998	99.9104	113.143	99.1282	92.1653	83.3684	85.4703	105.002	98.0371	96.6524	100.32	90.5272	95.0978	109.749	87.4249	99.0502	93.2636	103.298	107.682	98.773	99.6452	98.6133	111.963	119.786	96.4788	97.2883	99.3973	117.841	91.9488	99.3456
	89.5998	100.065	113.24	99.2496	92.4077	83.3776	85.6692	104.911	98.042	96.7762	100.251	90.0076	95.1254	109.884	87.4178	99.0338	93.5431	103.35	107.722	98.9758	99.6908	98.4192	112.002	119.895	96.573	97.3534	99.5181	117.964	92.0196	99.3425
	89.7998	100.192	113.338	99.3291	92.6813	83.4544	85.7836	104.813	98.0864	96.9926	100.116	89.5863	95.1402	110.039	87.4613	98.8879	93.8283	103.436	107.826	99.1013	99.7322	98.2122	112.014	119.934	96.6289	97.411	99.5817	118.082	92.0628	99.3269
	89.9998	100.351	113.47	99.3698	92.9088	83.5377	85.8226	104.677	98.1359	97.2499	99.8489	89.1623	95.136	110.171	87.5562	98.7801	94.1959	103.561	107.923	99.1635	99.7923	98.0292	112.061	119.94	96.6497	97.4546	99.6172	118.215	92.1106	99.3309
	90.1998	100.534	113.587	99.339	93.1114	83.5565	85.8353	104.537	98.1913	97.4653	99.5544	88.8488	95.1157	110.307	87.6554	98.6424	94.5913	103.719	107.98	99.2095	99.8895	97.8485	112.171	119.947	96.7317	97.5367	99.6356	118.324	92.1806	99.3481
	90.3998	100.745	113.65	99.2759	93.2797	83.5047	85.8663	104.438	98.2489	97.6889	99.2438	88.7202	95.067	110.419	87.8139	98.5297	94.9178	103.878	107.989	99.2648	100.015	97.5997	112.311	120	96.8351	97.5588	99.6475	118.406	92.2166	99.3393
	90.5998	100.935	113.678	99.1857	93.3951	83.4549	85.9024	104.302	98.336	97.835	99.041	88.7611	95.0277	110.544	88.0226	98.3749	95.3064	103.993	107.95	99.3697	100.217	97.2779	112.573	120.055	96.9325	97.5081	99.7136	118.546	92.2603	99.261
	90.7998	101.088	113.66	99.0862	93.5511	83.4301	85.8623	104.084	98.5024	97.8819	99.0492	88.9849	94.981	110.653	88.1781	98.1774	95.6656	104.084	107.937	99.5288	100.406	96.8306	112.813	120.173	97.0126	97.3992	99.821	118.73	92.3176	99.1317
	90.9998	101.192	113.604	99.0078	93.6865	83.4251	85.8366	103.911	98.6611	97.8835	99.3226	89.327	94.9321	110.711	88.3068	97.8907	95.919	104.165	107.927	99.6513	100.489	96.4135	112.973	120.363	97.06	97.2449	99.9933	118.941	92.4105	99.0209
	91.1997	101.257	113.552	98.8554	93.8642	83.4192	85.7008	103.84	98.7821	97.8662	99.7794	89.8829	94.8825	110.751	88.3434	97.601	96.1894	104.292	107.865	99.7738	100.568	96.0984	113.085	120.521	97.1024	97.1268	100.114	119.216	92.5382	98.912
	91.3997	101.312	113.507	98.6545	93.9855	83.3982	85.5385	103.805	98.8745	97.7857	100.195	90.458	94.8289	110.863	88.286	97.4022	96.4992	104.392	107.82	99.8691	100.652	95.8494	113.196	120.717	97.1919	97.0407	100.187	119.434	92.6718	98.8066
	91.5998	101.377	113.474	98.295	94.0909	83.353	85.4697	103.81	98.9257	97.6782	100.699	91.2532	94.8164	111.054	88.1497	97.1479	96.7717	104.463	107.816	99.924	100.708	95.7721	113.242	120.883	97.2764	96.9642	100.234	119.532	92.7745	98.8002
	91.7997	101.491	113.499	97.7347	94.2166	83.3378	85.3889	103.815	98.9398	97.6079	101.187	92.087	94.8471	111.238	88.0297	96.9193	97.0673	104.516	107.836	99.9987	100.778	95.7516	113.307	120.979	97.3565	96.947	100.269	119.584	92.8752	98.8569
	91.9997	101.554	113.559	97.0153	94.3377	83.3601	85.3434	103.813	98.9671	97.5729	101.558	92.9054	94.9078	111.477	87.8947	96.6876	97.3175	104.552	107.912	100.095	100.886	95.7859	113.408	121.087	97.4239	96.9039	100.317	119.637	93.0006	98.9915
	92.1997	101.601	113.642	96.3381	94.4563	83.3462	85.3355	103.797	98.9758	97.5428	101.927	93.6254	95.0106	111.768	87.7578	96.5234	97.4774	104.597	107.967	100.236	101.012	95.9405	113.519	121.202	97.4615	96.8617	100.412	119.742	93.2337	99.2078
	92.3997	101.645	113.755	95.5896	94.5987	83.2816	85.3929	103.729	98.964	97.5062	102.238	94.129	95.1166	111.993	87.6252	96.5007	97.6248	104.7	107.941	100.367	101.271	96.0966	113.721	121.29	97.5103	96.8488	100.525	119.878	93.5223	99.3305
	92.5997	101.743	113.836	94.9202	94.7554	83.1939	85.4765	103.616	98.9578	97.4359	102.417	94.6381	95.1873	112.139	87.4857	96.5324	97.773	104.825	107.829	100.501	101.574	96.2343	113.98	121.395	97.5724	96.8653	100.543	120.051	93.787	99.3778
	92.7997	101.889	113.837	94.3316	94.9782	83.1655	85.5821	103.548	99.0075	97.2754	102.485	95.0373	95.2396	112.316	87.3813	96.5412	97.8736	104.971	107.708	100.63	101.796	96.4201	114.173	121.47	97.5831	96.9354	100.555	120.225	94.1301	99.3437
	92.9997	102.033	113.804	93.6268	95.1948	83.212	85.6811	103.535	99.1674	96.9782	102.504	95.3884	95.276	112.49	87.3499	96.559	97.9034	105.113	107.568	100.717	101.891	96.563	114.368	121.526	97.5339	97.0173	100.596	120.349	94.4556	99.2771
	93.1997	102.157	113.718	92.9501	95.412	83.3335	85.7783	103.563	99.3721	96.5076	102.509	95.7817	95.2603	112.635	87.4514	96.5205	97.903	105.231	107.393	100.777	101.987	96.7209	114.538	121.585	97.3843	97.1046	100.666	120.509	94.7393	99.1735
	93.3997	102.238	113.606	92.444	95.5417	83.4121	85.8522	103.616	99.6314	96.1196	102.537	96.1375	95.15	112.819	87.7635	96.4738	97.9185	105.301	107.175	100.828	102.107	97.0296	114.693	121.696	97.2113	97.2471	100.764	120.664	95.1465	99.1076
	93.5997	102.212	113.465	91.9264	95.6173	83.4486	85.8825	103.635	99.8231	95.6981	102.648	96.4925	95.0473	113.045	88.177	96.3995	98.0866	105.294	107.033	100.909	102.211	97.2912	114.891	121.848	97.0664	97.4169	100.924	120.801	95.6391	99.092
	93.7997	102.164	113.353	91.512	95.6673	83.4643	85.8836	103.57	99.9637	95.2415	102.823	96.7475	94.9655	113.243	88.8448	96.2613	98.3778	105.245	106.999	101.031	102.336	97.4389	115.088	121.993	96.8974	97.5346	101.062	120.988	96.0979	99.1013
	93.9997	102.126	113.345	91.2601	95.7286	83.4886	85.877	103.451	100.034	94.9385	102.976	96.9572	94.9364	113.454	89.5907	96.1585	98.6346	105.189	107.079	101.191	102.465	97.5028	115.228	122.137	96.7657	97.6269	101.139	121.177	96.7035	99.165
	94.1997	102.139	113.361	91.1125	95.8062	83.629	85.8607	103.385	100.085	94.7384	103.177	97.1146	94.9472	113.614	90.214	96.082	98.8799	105.13	107.222	101.352	102.572	97.436	115.38	122.267	96.6937	97.6842	101.215	121.318	97.3447	99.263
	94.3997	102.239	113.403	91.1051	95.9021	83.8409	85.7381	103.328	100.135	94.6697	103.425	97.2124	94.989	113.671	90.7649	96.0027	99.0517	105.093	107.337	101.544	102.718	97.3295	115.56	122.349	96.6092	97.7224	101.314	121.516	97.8681	99.4326
	94.5997	102.417	113.45	91.1564	95.9796	84.0571	85.6119	103.297	100.188	94.7036	103.622	97.2748	95.0001	113.698	91.3823	95.9278	99.1752	105.078	107.341	101.673	102.896	97.2359	115.726	122.426	96.5659	97.7846	101.365	121.743	98.5068	99.646
	94.7997	102.584	113.422	91.2383	96.0639	84.3254	85.5228	103.317	100.32	94.7862	103.822	97.3586	94.9844	113.723	91.9163	95.8343	99.3091	105.136	107.271	101.706	103.037	97.1801	115.916	122.524	96.5573	97.8309	101.374	121.937	99.1559	99.8034
	94.9997	102.805	113.305	91.3054	96.1355	84.6437	85.4368	103.387	100.492	94.9345	104.012	97.4809	94.9145	113.787	92.3442	95.6939	99.5075	105.203	107.159	101.723	103.165	97.1588	116.082	122.564	96.5538	97.8305	101.398	122.156	99.678	99.8962
	95.1997	103.02	113.118	91.3544	96.1963	84.9419	85.3111	103.548	100.659	95.09	104.145	97.5969	94.8227	113.947	92.824	95.5196	99.6698	105.301	107.005	101.761	103.283	97.114	116.244	122.616	96.5503	97.8236	101.431	122.342	100.289	99.8657
	95.3997	103.154	112.952	91.4264	96.2424	85.3249	85.236	103.753	100.857	95.209	104.251	97.7324	94.7549	114.129	93.2832	95.4526	99.7898	105.443	106.779	101.855	103.42	97.0327	116.388	122.721	96.5108	97.7639	101.522	122.456	100.831	99.7752
	95.5997	103.25	112.825	91.5709	96.2881	85.7039	85.1516	104.058	100.984	95.267	104.324	97.848	94.7962	114.221	93.6078	95.4026	99.919	105.595	106.565	101.994	103.65	97.0367	116.647	122.793	96.4398	97.7366	101.68	122.597	101.207	99.5712
	95.7997	103.263	112.65	91.7675	96.3521	85.9217	85.1629	104.366	101.064	95.3077	104.345	97.9577	95.0372	114.286	93.9269	95.3828	100.06	105.775	106.49	102.246	103.885	97.1053	116.867	122.89	96.3905	97.7037	101.791	122.808	101.625	99.2913
	95.9997	103.246	112.448	92.1322	96.4619	86.0792	85.1882	104.573	101.105	95.3991	104.332	98.0732	95.4713	114.318	94.1705	95.4217	100.193	105.922	106.45	102.524	104.023	97.1342	116.983	123.052	96.3932	97.669	101.897	123.029	101.982	99.0104
	96.1997	103.208	112.253	92.5744	96.6731	86.1795	85.3733	104.721	101.11	95.4992	104.36	98.1177	96.057	114.326	94.3594	95.4778	100.337	106.051	106.435	102.701	104.086	97.1042	117.037	123.209	96.4366	97.6411	102.007	123.314	102.197	98.7279
	96.3997	103.184	111.994	92.9736	96.8891	86.2536	85.7056	104.935	101.106	95.57	104.428	98.0895	96.5639	114.345	94.5502	95.5122	100.442	106.135	106.353	102.91	104.109	96.9676	117.089	123.514	96.5336	97.6135	102.099	123.481	102.377	98.2814
	96.5997	103.21	111.692	93.3973	97.1535	86.3473	85.9632	105.231	101.08	95.6146	104.548	97.9997	96.8988	114.401	94.7351	95.5105	100.51	106.202	106.179	103.104	104.143	96.6923	117.186	123.848	96.6184	97.5752	102.206	123.532	102.598	97.9123
	96.7997	103.29	111.385	93.793	97.3266	86.6024	86.2052	105.506	101.067	95.6449	104.67	97.9526	97.239	114.492	94.8782	95.4745	100.611	106.265	105.933	103.238	104.234	96.4444	117.383	124.216	96.6657	97.5455	102.323	123.54	102.766	97.5305
	96.9997	103.413	110.881	94.1136	97.4434	86.9805	86.4801	105.862	101.103	95.7342	104.763	97.9581	97.4852	114.657	94.9874	95.43	100.735	106.383	105.685	103.32	104.343	96.2355	117.644	124.654	96.7494	97.4532	102.412	123.547	102.923	96.9852
	97.1997	103.562	110.288	94.4238	97.5027	87.3827	86.7513	106.215	101.204	95.8757	104.761	98.045	97.7503	114.871	95.0571	95.4106	100.922	106.549	105.461	103.391	104.47	96.0232	117.873	124.993	96.8689	97.2512	102.461	123.59	103.111	96.3405
	97.3997	103.732	109.789	94.725	97.5359	87.9518	86.9385	106.493	101.373	96.0099	104.696	98.1581	97.9898	115.159	95.1035	95.4282	101.119	106.752	105.301	103.477	104.666	95.8787	118.101	125.191	96.9897	96.9909	102.515	123.695	103.284	95.8054
	97.5997	103.925	109.291	94.9471	97.5431	88.5384	87.1627	106.792	101.556	96.076	104.655	98.2399	98.1356	115.429	95.1229	95.4841	101.251	106.954	105.168	103.517	104.922	95.8407	118.278	125.339	97.1434	96.7299	102.552	123.855	103.421	95.2491
	97.7996	104.084	108.917	95.0666	97.5554	88.9487	87.3624	107.037	101.699	96.0936	104.621	98.2644	98.1928	115.611	95.1196	95.545	101.292	107.146	105.083	103.569	105.181	95.8479	118.4	125.463	97.3164	96.3898	102.561	124.071	103.616	94.8999
	97.9997	104.153	108.646	95.12	97.5614	89.3299	87.5157	107.173	101.771	96.1124	104.558	98.3216	98.2079	115.752	95.1352	95.6686	101.272	107.406	105.072	103.675	105.396	95.8084	118.528	125.592	97.455	95.9952	102.577	124.276	103.821	94.7254
	98.1997	104.209	108.303	95.1319	97.6148	89.6105	87.709	107.268	101.774	96.1468	104.56	98.3939	98.234	115.923	95.2341	95.8345	101.211	107.699	105.119	103.813	105.512	95.8687	118.648	125.748	97.6194	95.599	102.588	124.569	103.962	94.6657
	98.3996	104.271	107.888	95.1043	97.7353	89.762	87.9707	107.261	101.732	96.1617	104.608	98.4716	98.2718	116.132	95.3751	95.9857	101.139	107.969	105.187	104.039	105.531	95.9431	118.727	125.995	97.7994	95.1022	102.575	124.771	104.11	94.728
	98.5996	104.324	107.544	95.0359	97.9501	89.8854	88.1791	107.24	101.691	96.1696	104.72	98.5823	98.2803	116.34	95.6205	96.0822	101.041	108.184	105.2	104.301	105.514	95.924	118.778	126.257	97.97	94.6201	102.602	124.825	104.201	94.8605
	98.7996	104.345	107.247	94.9536	98.2007	89.9501	88.3273	107.22	101.661	96.1772	104.914	98.6516	98.2946	116.595	95.897	96.1274	100.962	108.296	105.139	104.51	105.503	95.9525	118.789	126.486	98.2162	94.2928	102.664	124.813	104.268	95.092
	98.9996	104.356	106.924	94.866	98.4616	89.9676	88.4018	107.223	101.705	96.2144	105.051	98.6406	98.263	116.801	96.0914	96.1748	100.926	108.405	105.081	104.7	105.522	95.9693	118.768	126.725	98.5338	94.0146	102.721	124.753	104.34	95.3936
	99.1996	104.362	106.746	94.7591	98.6263	90.0126	88.4013	107.229	101.826	96.3365	105.112	98.6347	98.2166	117.012	96.1806	96.2461	100.936	108.47	105.07	104.848	105.531	95.889	118.745	126.921	98.844	93.915	102.791	124.683	104.386	95.6917
	99.3996	104.38	106.571	94.6317	98.7106	90.1868	88.337	107.285	102.004	96.4401	105.037	98.6727	98.1879	117.205	96.2148	96.4313	100.995	108.542	105.148	104.932	105.549	95.8928	118.773	127.039	99.282	93.8841	102.858	124.599	104.457	96.0964
	99.5996	104.481	106.447	94.49	98.7334	90.4017	88.2473	107.342	102.186	96.5118	104.883	98.7336	98.1092	117.409	96.2052	96.6133	101.077	108.612	105.335	104.997	105.616	95.947	118.834	127.149	99.7408	93.9048	102.924	124.456	104.542	96.5812
	99.7996	104.587	106.397	94.2814	98.742	90.6717	88.18	107.388	102.318	96.5307	104.737	98.8611	97.8473	117.609	96.1844	96.7888	101.147	108.714	105.494	105.058	105.718	95.9153	118.94	127.242	100.128	93.9444	103.02	124.274	104.603	97.0267
	99.9996	104.699	106.37	94.0412	98.757	90.9172	88.1023	107.393	102.426	96.5484	104.677	99.0152	97.5778	117.809	96.177	97.0182	101.215	108.833	105.626	105.112	105.887	95.9321	119.151	127.306	100.633	93.9435	103.162	123.999	104.715	97.6048
	100.2	104.818	106.379	93.8849	98.8302	91.1835	88.0134	107.307	102.498	96.6108	104.648	99.2259	97.347	117.968	96.1957	97.3034	101.296	109.012	105.709	105.195	106.046	96.0116	119.383	127.37	101.172	93.9389	103.292	123.669	104.878	98.1699
	100.4	104.926	106.403	93.9098	98.9159	91.4616	87.9174	107.168	102.588	96.696	104.662	99.4192	97.4249	118.081	96.2314	97.5379	101.323	109.23	105.793	105.339	106.149	96.0969	119.643	127.477	101.64	93.9318	103.419	123.387	105.046	98.6256
	100.6	105.026	106.458	94.1533	99.0408	91.7787	87.7826	106.971	102.687	96.724	104.73	99.4975	97.8297	118.201	96.3151	97.7969	101.373	109.425	105.884	105.481	106.246	96.2266	119.998	127.602	102.2	93.8883	103.517	123.028	105.172	99.1493
	100.8	105.108	106.518	94.801	99.172	92.0906	87.5748	106.819	102.769	96.6823	104.846	99.4989	98.5452	118.296	96.4151	97.9766	101.477	109.6	105.976	105.605	106.332	96.5058	120.236	127.739	102.8	93.8935	103.631	122.646	105.305	99.6806
	101	105.137	106.579	95.7491	99.3115	92.4614	87.4002	106.757	102.846	96.592	104.951	99.4671	99.4466	118.349	96.4884	98.0706	101.591	109.706	106.056	105.708	106.379	96.8234	120.351	127.872	103.302	93.9566	103.781	122.364	105.411	100.14
	101.2	105.141	106.661	96.5942	99.4141	92.8274	87.2652	106.803	103.058	96.4841	105.037	99.389	100.252	118.359	96.5521	98.1192	101.737	109.797	106.123	105.8	106.41	97.163	120.446	127.978	103.789	94.0115	103.933	122.12	105.463	100.712
	101.4	105.161	106.765	97.5276	99.4592	93.136	87.2349	107.016	103.314	96.4204	105.082	99.3498	100.819	118.418	96.5908	98.105	101.886	109.845	106.171	105.89	106.442	97.6748	120.534	128.068	104.383	94.1097	104.086	121.99	105.487	101.483
	101.6	105.169	106.869	98.3631	99.4669	93.3829	87.4006	107.292	103.535	96.4077	105.093	99.3531	101.508	118.494	96.6222	98.0587	102.015	109.865	106.204	106.079	106.523	98.2168	120.656	128.185	104.832	94.1963	104.162	122.006	105.536	102.315
	101.8	105.156	107.013	98.9544	99.4741	93.6629	87.6448	107.696	103.725	96.3627	105.098	99.4007	102.127	118.571	96.6598	98.0682	102.187	109.877	106.195	106.281	106.726	98.652	120.844	128.313	105.287	94.2158	104.265	122.142	105.588	103.042
	102	105.139	107.247	99.4513	99.5405	94.019	87.9729	108.127	103.841	96.3261	105.142	99.4589	102.504	118.713	96.6758	98.19	102.358	109.942	106.137	106.485	107.035	99.2707	121.081	128.405	105.738	94.2344	104.391	122.42	105.651	103.846
	102.2	105.152	107.461	100.011	99.6274	94.31	88.3445	108.462	103.957	96.2514	105.156	99.5536	102.844	118.843	96.6692	98.4005	102.568	110.079	106.058	106.716	107.268	100.009	121.329	128.472	106.146	94.2926	104.489	122.703	105.786	104.562
	102.4	105.214	107.602	100.542	99.7205	94.4902	88.6416	108.85	104.113	96.178	105.116	99.7158	103.118	118.957	96.6632	98.7223	102.738	110.286	105.96	106.878	107.5	100.725	121.627	128.568	106.487	94.3351	104.596	123.061	105.929	105.049
	102.6	105.411	107.67	100.882	99.7948	94.6759	88.7965	109.214	104.253	96.1028	105.012	99.8812	103.314	119.079	96.6908	99.0995	102.882	110.467	105.853	106.974	107.694	101.381	121.907	128.657	106.885	94.4418	104.706	123.479	106.043	105.558
	102.8	105.688	107.593	101.167	99.84	94.8146	88.8866	109.464	104.368	95.979	104.921	100.043	103.498	119.285	96.7714	99.4298	103.032	110.604	105.696	107.046	107.794	102.16	122.111	128.856	107.237	94.6515	104.811	123.844	106.18	105.952
	103	105.836	107.426	101.388	99.893	94.9612	88.9723	109.61	104.433	95.7852	104.852	100.183	103.625	119.494	96.8635	99.8554	103.151	110.668	105.474	107.133	107.914	102.907	122.269	129.136	107.503	94.9503	104.978	124.078	106.28	106.21
	103.2	105.871	107.282	101.51	99.9697	95.1451	89.1608	109.658	104.455	95.5266	104.847	100.362	103.722	119.687	96.9245	100.324	103.294	110.73	105.27	107.245	108.095	103.534	122.359	129.352	107.807	95.3354	105.218	124.239	106.362	106.51
	103.4	105.834	107.147	101.606	100.057	95.3136	89.5051	109.654	104.458	95.3305	104.912	100.582	103.79	119.87	96.9585	100.717	103.434	110.844	105.045	107.46	108.287	104.117	122.42	129.583	108.062	95.9613	105.413	124.267	106.422	106.756
	103.6	105.785	107.045	101.72	100.137	95.4557	90.0203	109.578	104.466	95.1781	104.992	100.783	103.847	120.042	96.9821	101.105	103.575	110.971	104.931	107.743	108.408	104.771	122.504	129.81	108.234	96.7008	105.603	124.21	106.478	106.881
	103.8	105.758	106.972	101.83	100.211	95.5535	90.5391	109.443	104.465	95.0248	105.074	100.956	103.904	120.143	97.003	101.521	103.741	111.123	104.934	108.006	108.534	105.215	122.614	130.014	108.407	97.3379	105.746	124.141	106.586	106.926
	104	105.836	106.944	101.989	100.268	95.6973	91.1517	109.279	104.456	94.9015	105.144	101.146	103.963	120.199	97.0835	101.916	104.009	111.214	105.013	108.254	108.627	105.59	122.73	130.254	108.538	98.1052	105.82	124.174	106.781	106.862
	104.2	105.961	106.93	102.189	100.352	95.8054	91.7087	109.143	104.499	94.8105	105.165	101.283	104.018	120.275	97.1673	102.417	104.252	111.288	105.165	108.419	108.77	105.942	122.881	130.487	108.614	98.8488	105.876	124.32	106.981	106.746
	104.4	106.083	106.927	102.343	100.418	95.8871	92.1232	109.113	104.663	94.7168	105.126	101.479	104.065	120.414	97.2007	103.124	104.381	111.405	105.309	108.514	108.927	106.198	123.052	130.648	108.748	99.3983	105.932	124.629	107.216	106.618
	104.6	106.19	106.941	102.447	100.426	95.9404	92.5713	109.134	104.877	94.6531	105.033	101.683	104.091	120.575	97.2062	103.84	104.437	111.521	105.509	108.586	109.041	106.403	123.198	130.791	108.902	99.9931	105.984	124.93	107.449	106.528
	104.799	106.301	106.935	102.455	100.39	95.9919	93.0597	109.191	105.203	94.6211	104.925	101.902	104.131	120.792	97.209	104.35	104.435	111.638	105.796	108.663	109.108	106.634	123.365	130.923	109.016	100.545	106.079	125.155	107.62	106.461
	104.999	106.406	106.917	102.41	100.348	96.0589	93.4824	109.239	105.478	94.681	104.808	102.121	104.195	121.019	97.2118	104.889	104.447	111.729	106.1	108.759	109.186	106.844	123.506	131.038	109.094	100.911	106.222	125.413	107.707	106.4
	105.2	106.488	106.795	102.324	100.335	96.1305	93.9232	109.251	105.629	94.9578	104.742	102.294	104.229	121.196	97.2206	105.414	104.492	111.814	106.513	108.894	109.249	107.042	123.581	131.13	109.255	101.292	106.37	125.677	107.755	106.432
	105.4	106.562	106.58	102.226	100.341	96.2749	94.3005	109.286	105.776	95.3379	104.737	102.535	104.241	121.384	97.2477	105.846	104.554	111.947	106.898	109.075	109.27	107.263	123.575	131.209	109.421	101.622	106.607	125.894	107.752	106.495
	105.6	106.614	106.375	102.165	100.358	96.4207	94.5462	109.366	105.939	95.7098	104.784	102.774	104.256	121.55	97.2713	106.361	104.618	112.095	107.358	109.254	109.251	107.405	123.537	131.3	109.545	101.859	106.821	126.175	107.735	106.605
	105.799	106.637	106.258	102.173	100.387	96.5461	94.7558	109.437	106.123	96.3667	104.877	102.923	104.297	121.706	97.3477	106.834	104.704	112.246	107.929	109.47	109.156	107.477	123.531	131.461	109.759	102.161	107.001	126.44	107.748	106.745
	105.999	106.675	106.209	102.292	100.463	96.6911	94.9373	109.558	106.367	96.9665	104.96	103.041	104.414	121.885	97.4913	107.167	104.867	112.327	108.611	109.646	109.053	107.56	123.547	131.75	109.956	102.468	107.177	126.605	107.844	106.894
	106.2	106.735	106.197	102.482	100.586	96.838	95.0607	109.703	106.594	97.6574	105.015	103.116	104.592	122.015	97.5921	107.553	105.022	112.384	109.324	109.788	109.042	107.572	123.618	132.034	110.019	102.675	107.296	126.736	107.934	107.046
	106.4	106.845	106.18	102.743	100.752	96.9396	95.116	109.903	106.759	98.3535	105.05	103.17	104.725	122.095	97.6748	107.97	105.184	112.43	110.233	109.965	109.156	107.571	123.726	132.362	110.109	102.882	107.366	126.909	108.043	107.275
	106.6	106.985	106.098	103.051	100.933	96.9503	95.1468	110.093	106.917	99.0252	105.087	103.282	104.822	122.196	97.7619	108.324	105.336	112.512	111.116	110.124	109.296	107.602	123.854	132.609	110.173	103.088	107.412	127.05	108.159	107.549
	106.799	107.11	106.006	103.322	101.071	96.953	95.1709	110.283	107.13	99.5391	105.108	103.413	104.849	122.362	97.8556	108.748	105.495	112.613	111.768	110.23	109.537	107.688	124.043	132.748	110.183	103.256	107.489	127.264	108.201	107.798
	106.999	107.213	105.926	103.486	101.24	96.9865	95.2417	110.444	107.342	100.08	105.114	103.548	104.876	122.558	97.9676	109.157	105.646	112.713	112.294	110.308	109.787	107.826	124.282	132.838	110.234	103.396	107.611	127.576	108.244	108.12
	107.2	107.293	105.808	103.629	101.397	97.0246	95.3764	110.588	107.499	100.55	105.11	103.76	104.949	122.742	98.1468	109.435	105.859	112.824	112.876	110.335	109.948	108.131	124.499	132.884	110.31	103.515	107.724	127.903	108.333	108.45
	107.4	107.34	105.593	103.712	101.589	97.0878	95.5416	110.676	107.634	100.842	105.091	103.996	105.061	122.896	98.3339	109.744	106.068	112.978	113.373	110.38	110.079	108.489	124.759	132.911	110.335	103.56	107.895	128.289	108.386	108.732
	107.6	107.376	105.333	103.7	101.733	97.1747	95.6665	110.724	107.746	101.057	105.1	104.198	105.177	123.027	98.5041	110.061	106.204	113.171	113.849	110.472	110.27	108.751	124.959	132.968	110.393	103.562	108.105	128.779	108.41	109.062
	107.799	107.406	104.951	103.632	101.85	97.2454	95.8041	110.76	107.847	101.218	105.149	104.375	105.301	123.131	98.7061	110.281	106.305	113.408	114.404	110.642	110.452	109.009	124.795	133.123	110.466	103.526	108.3	129.251	108.438	109.357
	107.999	107.42	104.599	103.566	101.97	97.2959	95.9974	110.732	107.956	101.42	105.244	104.555	105.344	123.235	98.9249	110.452	106.376	113.63	114.993	110.809	110.592	109.259	117.43	133.389	110.489	103.459	108.546	129.496	108.481	109.574
	108.2	107.433	104.344	103.561	102.105	97.3718	96.2601	110.681	108.097	101.634	105.333	104.69	105.426	123.397	99.1318	110.552	106.421	113.781	115.522	110.975	110.772	109.425	96.6945	133.647	110.482	103.384	108.75	129.629	108.565	109.833
	108.4	107.512	104.147	103.645	102.257	97.4613	96.5255	110.569	108.233	101.809	105.368	104.788	105.54	123.563	99.3304	110.626	106.512	113.918	116.213	111.151	110.941	109.631	71.6617	133.931	110.475	103.302	108.891	129.744	108.719	110.065
	108.6	107.592	104.082	103.854	102.425	97.5334	96.803	110.401	108.317	102.01	105.412	104.905	105.652	123.651	99.5213	110.696	106.656	114.054	116.852	111.313	111.074	109.923	40.173	134.172	110.46	103.257	109.013	129.87	108.91	110.236
	108.799	107.662	104.114	104.095	102.57	97.6343	96.9862	110.289	108.399	102.165	105.485	105.071	105.699	123.704	99.7459	110.789	106.816	114.261	117.356	111.478	111.23	110.052	13.3098	134.319	110.375	103.258	109.111	130.103	109.069	110.438
	108.999	107.734	104.227	104.397	102.713	97.7238	97.0767	110.326	108.507	102.371	105.551	105.207	105.667	123.797	99.9456	110.908	107.056	114.441	117.856	111.646	111.35	110.144		134.428	110.358	103.34	109.18	130.392	109.24	110.65
	109.2	107.746	104.41	104.608	102.85	97.7821	97.1644	110.551	108.617	102.609	105.613	105.35	105.525	123.938	100.056	111.08	107.311	114.598	118.182	111.761	111.419	110.318		134.513	110.392	103.489	109.263	130.627	109.365	110.854
	109.4	107.744	104.538	104.743	103.028	97.7767	97.2405	111.022	108.698	102.809	105.648	105.509	105.323	124.079	100.096	111.311	107.517	114.774	118.427	111.852	111.483	110.411		134.57	110.451	103.615	109.329	130.867	109.551	111.142
	109.6	107.757	104.547	104.71	103.206	97.7468	97.2932	111.733	108.721	102.924	105.662	105.646	105.125	124.269	100.077	111.554	107.705	114.951	118.582	111.989	111.599	110.476		134.636	110.593	103.753	109.404	131.052	109.735	111.43
	109.799	107.834	104.505	104.606	103.375	97.7178	97.3421	112.513	108.73	103.012	105.659	105.82	104.903	124.42	100.02	111.732	107.88	115.19	118.683	112.149	111.75	110.541		134.739	110.747	103.852	109.567	131.178	109.867	111.647
	109.999	107.972	104.434	104.499	103.505	97.7011	97.3707	113.176	108.786	103.07	105.653	105.998	104.751	124.575	99.9573	111.921	107.982	115.436	118.771	112.368	112.009	110.599		134.867	110.881	103.917	109.826	131.32	109.974	111.848
	110.2	108.098	104.348	104.403	103.593	97.7036	97.3989	113.789	108.857	103.127	105.627	106.118	104.728	124.768	99.9358	112.066	108.067	115.672	118.874	112.546	112.292	110.705		135.051	111.034	103.961	110.065	131.479	110.074	111.996
	110.4	108.198	104.199	104.378	103.651	97.7077	97.4321	114.248	108.987	103.223	105.585	106.193	104.86	125.011	99.9924	112.14	108.156	115.874	118.981	112.677	112.503	110.932		135.243	111.219	103.99	110.323	131.613	110.228	112.125
	110.6	108.26	104.072	104.397	103.665	97.7317	97.4799	114.584	109.113	103.35	105.497	106.223	105.148	125.23	100.071	112.235	108.226	115.986	119.048	112.78	112.693	111.152		135.399	111.43	104.055	110.487	131.791	110.32	112.277
	110.799	108.269	103.943	104.504	103.674	97.7712	97.4765	114.94	109.237	103.461	105.419	106.279	105.403	125.404	100.219	112.337	108.265	116.079	119.038	112.912	112.809	111.237		135.601	111.689	104.209	110.596	132.046	110.457	112.417
	110.999	108.264	103.886	104.659	103.69	97.8517	97.4568	115.235	109.364	103.568	105.405	106.379	105.667	125.533	100.381	112.409	108.306	116.137	118.97	113.068	112.854	111.251		135.839	111.925	104.473	110.735	132.272	110.635	112.529
	111.199	108.266	103.931	104.779	103.778	97.9017	97.4717	115.404	109.491	103.616	105.394	106.488	105.877	125.631	100.512	112.482	108.361	116.202	118.923	113.19	112.863	111.24		136.043	112.067	104.737	110.917	132.479	110.755	112.638
	111.399	108.321	103.989	104.871	103.937	97.9313	97.5898	115.559	109.678	103.656	105.356	106.56	106.019	125.738	100.666	112.591	108.435	116.285	118.921	113.289	112.903	111.247		136.255	112.185	105.024	111.056	132.676	110.885	112.791
	111.599	108.452	104.049	104.941	104.108	97.9661	97.733	115.69	109.902	103.695	105.233	106.587	106.189	125.866	100.853	112.68	108.581	116.415	118.96	113.392	112.967	111.339		136.33	112.29	105.241	111.148	132.796	111.113	112.994
	111.799	108.585	104.108	104.958	104.27	98.0115	97.8782	115.897	110.06	103.693	105.106	106.603	106.354	125.97	101.035	112.777	108.769	116.578	119.015	113.493	113.117	111.507		136.295	112.309	105.407	111.306	132.891	111.35	113.151
	111.999	108.709	104.191	104.962	104.408	98.0797	98.1045	116.115	110.14	103.658	105.063	106.656	106.482	126.049	101.182	112.932	108.931	116.76	119.125	113.645	113.303	111.628		136.23	112.346	105.52	111.46	133.039	111.508	113.283
	112.199	108.804	104.283	104.965	104.522	98.1894	98.2681	116.313	110.24	103.602	105.315	106.805	106.596	126.162	101.3	113.135	109.134	116.935	119.358	113.851	113.437	111.729		136.29	112.464	105.674	111.633	133.22	111.65	113.411
	112.399	108.829	104.346	104.968	104.676	98.3043	98.4524	116.466	110.379	103.531	105.548	107.022	106.713	126.266	101.439	113.343	109.314	117.143	119.561	113.972	113.543	111.864		136.423	112.619	105.792	111.829	133.388	111.807	113.549
	112.599	108.815	104.337	104.983	104.803	98.4701	98.7297	116.636	110.547	103.519	106.056	107.189	106.838	126.429	101.596	113.639	109.414	117.308	119.829	114.075	113.623	111.992		136.63	112.852	105.879	112.003	133.547	111.928	113.763
	112.799	108.811	104.223	105.023	104.914	98.6839	98.9435	116.811	110.713	103.575	106.966	107.344	107.02	126.622	101.729	113.849	109.445	117.468	120.153	114.223	113.685	112.183		136.88	113.142	105.98	112.124	133.672	112.111	113.975
	112.999	108.839	104.091	105.066	105.035	98.955	99.1657	116.97	110.834	103.668	107.75	107.532	107.149	126.801	101.886	114.034	109.409	117.602	120.421	114.382	113.759	112.376		137.107	113.375	106.107	112.261	133.718	112.331	114.097
	113.199	108.915	103.965	105.11	105.136	99.2187	99.3163	117.184	110.967	103.735	108.547	107.758	107.223	126.953	102.014	114.19	109.383	117.721	120.563	114.53	113.897	112.493		137.223	113.565	106.257	112.429	133.746	112.468	114.175
	113.399	109.014	103.856	105.145	105.238	99.5114	99.4244	117.4	111.141	103.806	109.511	107.955	107.237	127.129	102.101	114.312	109.415	117.844	120.723	114.715	114.121	112.658		137.33	113.709	106.456	112.613	133.83	112.593	114.234
	113.599	109.106	103.814	105.135	105.381	99.6978	99.4732	117.552	111.3	103.878	110.451	108.128	107.24	127.292	102.218	114.39	109.525	117.952	120.821	114.844	114.349	112.836		137.438	113.801	106.704	112.811	133.983	112.72	114.306
	113.799	109.181	103.834	105.096	105.522	99.8348	99.4895	117.719	111.463	103.947	111.137	108.201	107.257	127.462	102.399	114.487	109.663	118.084	120.854	114.927	114.638	112.997		137.503	113.862	106.964	112.952	134.225	112.842	114.406
	113.999	109.252	103.872	105.013	105.634	99.9037	99.4971	117.9	111.562	104.007	111.82	108.246	107.255	127.61	102.54	114.681	109.836	118.187	120.82	115.022	114.877	113.119		137.53	113.892	107.281	113.034	134.487	113.004	114.485
	114.199	109.294	103.982	104.886	105.757	100.005	99.5125	118.099	111.636	104.054	112.426	108.329	107.24	127.706	102.69	114.84	109.965	118.269	120.752	115.118	115.012	113.198		137.577	113.923	107.591	113.117	134.677	113.161	114.565
	114.399	109.326	104.144	104.744	105.869	100.134	99.599	118.207	111.763	104.091	112.853	108.47	107.197	127.812	102.829	114.988	110.052	118.361	120.759	115.195	115.127	113.3		137.6	113.998	107.813	113.21	131.414	113.263	114.635
	114.599	109.337	104.282	104.52	105.948	100.247	99.712	118.29	111.893	104.137	113.292	108.607	107.141	127.997	102.954	115.169	110.137	118.44	120.879	115.287	115.221	113.41		133.786	114.119	107.98	113.291	114.722	113.363	114.71
	114.799	109.367	104.417	104.23	106.006	100.375	99.8615	118.32	112.085	104.175	113.699	108.775	107.152	128.188	103.098	115.326	110.239	118.509	121.132	115.382	115.289	113.583		116.282	114.284	108.046	113.382	90.397	113.436	114.794
	114.999	109.444	104.638	103.943	106.027	100.535	99.969	118.344	112.311	104.247	113.978	108.916	107.267	128.405	103.299	115.474	110.327	118.601	121.378	115.473	115.395	113.819		90.8511	114.504	108.064	113.491	56.6828	113.517	114.886
	115.199	109.532	104.952	103.599	106.05	100.685	100.012	118.373	112.478	104.378	114.228	109.052	107.344	128.611	103.498	115.615	110.427	118.72	121.659	115.608	115.512	114.002		56.2855	114.69	108.12	113.591	24.0317	113.605	114.925
	115.399	109.623	105.254	103.252	106.157	100.894	100.01	118.424	112.648	104.514	114.452	109.269	107.405	128.741	103.657	115.847	110.567	118.902	121.919	115.756	115.589	114.218		23.192	114.818	108.246	113.758	6.33539	113.716	114.967
	115.599	109.725	105.673	103.013	106.38	101.06	99.9907	118.526	112.844	104.629	114.616	109.515	107.452	128.826	103.817	116.083	110.683	119.095	122.09	115.848	115.693	114.432		5.78112	114.936	108.382	113.946		113.808	115.023
	115.799	109.802	106.078	102.887	106.615	101.232	100.014	118.669	113.039	104.808	114.779	109.686	107.493	128.905	103.956	116.363	110.742	119.241	122.285	115.92	115.798	114.537			115.02	108.558	114.089		113.941	115.091
	115.999	109.848	106.361	102.75	106.899	101.398	100.084	118.855	113.184	104.918	114.944	109.83	107.577	128.982	104.063	116.658	110.844	119.407	122.432	116.021	115.856	114.641			115.067	108.738	114.177		114.1	115.122
	116.199	109.887	106.621	102.633	107.114	101.615	100.189	119.068	113.309	104.963	115.07	109.963	107.722	129.084	104.177	116.913	110.997	119.539	122.499	116.132	115.933	114.739			115.109	108.851	114.236		114.216	115.162
	116.399	109.955	106.812	102.527	107.239	101.831	100.245	119.358	113.407	104.976	115.201	110.097	107.869	129.238	104.261	117.095	111.158	119.664	122.575	116.317	116.086	114.822			115.123	108.954	114.28		114.348	115.215
	116.599	110.054	106.912	102.411	107.394	102	100.315	119.626	113.529	105.019	115.328	110.26	108.064	129.372	104.34	117.225	111.356	119.866	122.673	116.557	116.305	114.944			115.183	109.058	114.366		114.471	115.309
	116.799	110.116	106.999	102.336	107.622	102.124	100.393	119.865	113.609	105.058	115.413	110.427	108.299	129.498	104.44	117.375	111.522	120.053	122.731	116.72	116.628	115.098			115.297	109.125	114.521		114.555	115.43
	116.999	110.17	107.036	102.317	107.879	102.273	100.476	120.052	113.656	105.149	115.475	110.549	108.54	129.681	104.531	117.54	111.602	120.237	122.833	116.846	116.943	115.235			115.446	109.15	114.657		114.625	115.617
	117.199	110.195	107.015	102.314	108.072	102.44	100.531	120.184	113.703	105.283	115.555	110.632	108.831	129.863	104.605	117.693	111.659	120.404	122.939	116.98	117.138	115.409			115.585	109.209	114.772		114.687	115.812
	117.399	110.205	106.955	102.312	108.198	102.608	100.6	120.269	113.753	105.387	115.62	110.764	109.097	129.993	104.709	117.906	111.732	120.596	123.027	117.164	117.25	115.599			115.708	109.265	114.925		114.762	115.984
	117.599	110.257	106.906	102.305	108.237	102.793	100.668	120.312	113.866	105.482	115.766	110.926	109.292	130.105	104.833	118.075	111.818	120.745	123.186	117.341	117.331	115.732			115.848	109.344	115.128		114.898	116.152
	117.799	110.33	106.844	102.292	108.236	102.933	100.751	120.368	114.012	105.63	115.993	111.046	109.503	130.193	104.966	118.247	111.869	120.871	123.396	117.521	117.42	115.853			115.994	109.496	115.338		115.095	116.276
	117.999	110.418	106.735	102.293	108.275	103.017	100.876	120.472	114.166	105.812	116.161	111.172	109.654	130.287	105.166	118.384	111.88	120.966	123.608	117.674	117.539	115.986			116.121	109.641	115.585		115.322	116.364
	118.199	110.526	106.63	102.299	108.349	103.107	101.032	120.645	114.343	105.981	116.362	111.293	109.871	130.389	105.438	118.536	111.869	121.01	123.734	117.803	117.735	116.055			116.223	109.751	115.799		115.54	116.443
	118.399	110.6	106.584	102.313	108.503	103.249	101.204	120.857	114.505	106.209	116.561	111.394	110.071	130.488	105.684	118.686	111.872	121.087	123.829	117.889	117.956	116.133			116.26	109.839	115.925		115.804	116.527
	118.599	110.658	106.633	102.365	108.698	103.408	101.353	121.062	114.617	106.422	116.761	111.513	110.247	130.538	105.951	118.83	111.909	121.242	123.892	118.002	118.127	116.195			116.281	109.956	115.993		116.04	116.605
	118.799	110.721	106.837	102.359	108.878	103.567	101.515	121.265	114.728	106.57	116.907	111.621	110.422	130.555	106.097	119.023	112.024	121.506	123.977	118.106	118.338	116.242			116.329	110.085	115.995		116.185	116.686
	118.999	110.803	107.036	102.305	109.065	103.709	101.636	121.481	114.835	106.735	117.027	111.699	110.568	130.573	106.164	119.292	112.138	121.709	124.142	118.219	118.509	116.289			116.383	110.217	115.984		116.284	116.806
	119.199	110.845	107.209	102.236	109.3	103.838	101.71	121.78	114.947	106.913	117.161	111.792	110.757	130.682	106.165	119.533	112.264	121.86	124.366	118.374	118.597	116.389			116.435	110.295	116.01		116.315	116.954
	119.399	110.873	107.255	102.137	109.466	103.943	101.826	122.145	115.102	107.06	117.275	111.889	111.02	130.816	106.127	119.746	112.392	121.931	124.57	118.516	118.693	116.521			116.544	110.324	116.071		116.377	117.12
	119.599	110.886	107.207	102.021	109.568	104.087	102.014	122.447	115.235	107.275	117.381	112.002	111.176	131.011	106.104	119.864	112.495	121.995	124.81	118.632	118.822	116.676			116.681	110.315	116.182		116.474	117.255
	119.799	110.916	107.185	101.971	109.643	104.261	102.199	122.682	115.414	107.487	117.535	112.185	111.297	131.231	106.098	119.967	112.645	122.063	125.041	118.786	118.941	116.853			116.831	110.276	116.396		116.616	117.343
	119.999	110.936	107.311	101.947	109.704	104.417	102.408	122.966	115.612	107.738	117.706	112.346	111.351	131.494	106.151	120.057	112.832	122.154	125.206	118.93	119.07	117.004			117.102	110.23	116.634		116.745	117.439
	120.199	110.943	107.491	101.836	109.762	104.573	102.622	123.285	115.769	108.003	117.825	112.417	111.372	131.7	106.256	120.145	112.952	122.259	125.395	119.04	119.199	117.107			117.376	110.24	116.81		116.887	117.566
	120.399	110.951	107.763	101.656	109.816	104.749	102.786	123.539	115.907	108.204	117.905	112.457	111.381	131.82	106.397	120.251	113.025	122.388	125.546	119.165	119.303	117.19			117.528	110.338	116.993		117.043	117.715
	120.599	110.999	108.201	101.438	109.891	104.899	102.962	123.809	116.015	108.322	117.934	112.485	111.392	131.937	106.569	120.43	113.093	122.502	125.667	119.293	119.428	117.227			117.638	110.487	117.101		117.145	117.931
	120.799	111.06	108.649	101.283	109.959	105.071	103.144	124.075	116.11	108.374	117.973	112.509	111.423	132.038	106.791	120.659	113.173	122.642	125.746	119.39	119.59	117.239			117.674	110.714	117.157		117.324	118.116
	120.999	111.194	109.265	101.389	110.015	105.197	103.284	124.361	116.206	108.376	118.055	112.562	111.496	132.139	107.034	120.836	113.229	122.756	125.823	119.483	119.773	117.269			117.659	110.944	117.206		117.534	118.219
	121.199	111.349	109.927	101.791	110.103	105.248	103.413	124.621	116.309	108.358	118.189	112.656	111.578	132.348	107.254	121.01	113.304	122.839	125.929	119.589	120.02	117.338			117.693	111.095	117.242		117.676	118.305
	121.399	111.435	110.613	102.54	110.203	105.261	103.536	124.902	116.438	108.368	118.335	112.734	111.726	130.867	107.387	121.145	113.413	122.895	126.065	119.686	120.245	117.438			117.784	111.207	117.284		117.789	118.427
	121.599	111.475	111.228	103.39	110.274	105.264	103.685	125.155	116.595	108.432	118.498	112.88	111.87	120.723	107.503	121.24	113.507	122.953	126.246	119.794	120.385	117.628			117.848	111.339	117.452		117.927	118.54
	121.799	111.468	111.753	104.082	110.379	105.301	103.859	125.386	116.75	108.556	118.661	113.035	112.015	94.343	107.579	121.342	113.645	123.032	126.418	119.949	120.478	117.835			117.907	111.447	117.685		118.081	118.628
	121.999	111.422	112.331	104.814	110.466	105.339	104.042	125.526	116.949	108.705	118.79	113.19	112.154	60.3429	107.621	121.483	113.824	123.153	126.627	120.078	120.496	117.978			117.982	111.539	117.891		118.269	118.749
	122.199	111.356	112.909	105.46	110.579	105.405	104.204	125.603	117.209	108.924	118.947	113.345	112.269	32.087	107.683	121.637	113.952	123.279	126.879	120.256	120.498	118.058			118.147	111.588	118.053		118.474	118.881
	122.399	111.25	113.371	105.904	110.701	105.535	104.334	125.7	117.465	109.207	119.106	113.458	112.365	10.6059	107.785	121.849	114.085	123.426	127.107	120.416	120.516	118.078			118.317	111.64	118.223		118.649	119.007
	122.599	111.188	113.799	106.347	110.757	105.706	104.475	125.839	117.639	109.456	119.219	113.519	112.442		107.889	122.084	114.219	123.589	127.334	120.527	120.595	118.11			118.524	111.721	118.348		118.771	119.151
	122.799	111.192	114.28	106.681	110.793	105.869	104.611	126.005	117.833	109.605	119.328	113.586	112.567		108.007	122.316	114.341	123.792	127.607	120.651	120.739	118.193			118.719	111.863	118.454		118.893	119.287
	122.999	111.283	114.707	106.924	110.855	106.109	104.754	126.24	118.024	109.739	119.443	113.71	112.694		108.113	122.552	114.489	124.022	127.777	120.831	120.95	118.294			118.843	111.958	118.587		119.015	119.386
	123.199	111.439	115.042	107.127	110.933	106.335	104.859	126.458	118.188	109.829	119.519	113.865	112.883		108.196	122.735	114.612	124.218	127.896	121.021	121.206	118.405			118.998	111.996	118.74		119.201	119.491
	123.399	111.651	115.334	107.318	111.072	106.47	105.015	126.6	118.364	109.878	119.56	114.017	113.123		108.305	122.842	114.691	124.416	128.011	121.176	121.443	118.539			119.165	112.006	118.891		119.368	119.635
	123.599	111.814	115.616	107.476	111.177	106.559	105.191	126.75	118.514	109.925	119.603	114.181	113.353		108.441	122.896	114.766	124.552	128.094	121.342	121.598	118.668			119.279	112.032	119.051		119.468	119.812
	123.799	111.864	115.864	107.587	111.26	106.589	105.373	126.919	118.636	109.999	119.672	114.316	113.488		108.558	122.958	114.884	124.705	128.152	121.461	121.741	118.802			119.394	112.117	119.162		119.527	120.071
	123.999	111.86	116.082	107.666	111.298	106.597	105.609	127.036	118.763	110.077	119.837	114.414	113.592		108.664	123.065	115.03	124.818	128.242	121.592	121.873	118.941			119.506	112.227	119.22		119.608	120.343
	124.199	111.786	116.277	107.714	111.348	106.604	105.775	127.121	118.86	110.151	120.067	114.554	113.636		108.775	123.128	115.251	124.916	128.323	121.829	121.964	119.076			119.576	112.288	119.286		119.692	120.551
	124.399	111.676	116.447	107.79	111.444	106.63	105.926	127.199	118.999	110.269	120.37	114.69	113.646		108.878	123.167	115.482	124.993	128.452	122.095	122.073	119.158			119.685	112.303	119.391		119.775	120.763
	124.599	111.626	116.609	107.878	111.542	106.701	106.044	127.231	119.121	110.373	120.606	114.846	113.652		109.032	123.22	115.654	125.052	128.673	122.289	122.23	119.209			119.792	112.268	119.531		119.903	120.93
	124.799	111.639	116.821	107.966	111.631	106.81	106.126	127.255	119.179	110.462	120.824	114.987	113.658		109.211	123.286	115.734	125.113	128.921	122.491	122.386	119.245			119.916	112.258	119.752		120.051	121.046
	124.999	111.676	117.054	107.996	111.699	106.968	106.172	127.305	119.223	110.592	120.892	115.11	113.664		109.362	123.395	115.719	125.221	129.108	122.613	122.587	119.315			120.02	112.322	120		120.189	121.14
	125.199	111.745	117.33	108.023	111.767	107.096	106.198	127.429	119.239	110.728	120.895	115.218	113.716		109.509	123.551	115.684	125.347	129.264	122.684	122.789	119.385			120.09	112.454	120.2		120.377	121.181
	125.399	111.807	117.711	107.971	111.866	107.203	106.237	127.563	119.27	110.891	120.883	115.295	113.808		109.671	123.716	115.65	125.528	129.348	122.748	122.897	119.486			120.113	112.624	120.421		120.558	121.223
	125.599	111.849	118.042	107.751	112.033	107.335	106.317	127.748	119.375	111.056	120.904	115.403	113.959		109.8	123.908	115.685	125.696	129.372	122.825	122.94	119.633			120.184	112.79	120.605		120.634	121.327
	125.799	111.881	118.265	107.234	112.206	107.439	106.423	127.932	119.485	111.212	120.986	115.58	114.108		109.894	124.157	115.795	125.888	129.377	122.911	123.021	119.761			120.254	113.001	120.721		120.668	121.531
	125.999	111.898	118.5	106.651	112.32	107.557	106.608	125.257	119.633	111.385	121.112	115.757	114.294		109.962	124.415	115.964	126.06	129.386	123.049	123.122	119.888			120.353	113.241	120.827		120.676	121.693
	126.199	111.886	118.723	106.02	112.428	107.678	106.812	108.883	119.844	111.551	121.241	115.997	114.505		109.997	124.717	116.17	126.194	129.427	123.244	123.249	120.019			120.495	113.415	120.907		120.696	121.774
	126.399	111.818	118.901	105.742	112.512	107.775	106.988	79.3764	120.03	111.788	121.401	116.305	114.685		110.033	124.9	116.395	126.262	129.528	123.431	123.374	120.123			120.736	113.516	120.953		120.798	121.816
	126.599	111.738	119.066	105.836	112.585	107.918	107.188	52.8907	120.204	112.025	121.559	116.562	114.788		110.142	125.064	116.599	126.3	129.645	123.674	123.453	120.221			121.037	113.553	121.036		120.935	121.844
	126.799	111.687	119.171	106.323	112.664	108.045	107.369	23.2815	120.403	112.188	121.691	116.781	114.859		110.311	125.185	116.814	126.353	129.764	123.89	123.561	120.322			121.273	113.567	121.137		121.046	121.911
	126.999	111.697	119.265	107.013	112.733	108.146	107.494		120.545	112.292	121.82	116.974	114.868		110.481	125.291	116.994	126.465	129.915	124.019	123.737	120.406			121.519	113.641	121.21		121.122	122.015
	127.199	111.745	119.4	107.613	112.798	108.263	107.592		120.62	112.375	121.929	117.088	114.871		110.728	125.388	117.097	126.618	129.99	124.141	123.897	120.472			121.687	113.78	121.258		121.221	122.172
	127.399	111.789	119.58	108.322	112.896	108.362	107.699		120.663	112.446	121.998	117.134	114.888		111.012	125.505	117.169	126.795	130.02	124.108	124.075	120.515			121.744	113.916	121.392		121.368	122.301
	127.599	111.811	119.736	109.033	113.015	108.461	107.779		120.661	112.518	122.082	117.198	114.982		111.238	125.592	117.223	126.957	130.065	123.505	124.298	120.555			121.772	114.13	121.594		121.517	122.42
	127.799	111.818	119.866	109.558	113.125	108.536	107.871		120.65	112.595	122.231	117.333	115.138		111.488	125.651	117.226	127.132	130.164	112.252	124.427	120.6			121.813	114.273	121.788		121.692	122.544
	127.999	111.833	119.969	110.104	113.252	108.576	108.011		120.627	112.667	122.387	117.532	115.307		111.697	125.77	117.209	127.314	130.276	85.3925	124.562	120.695			121.867	114.339	122.029		121.875	122.663
	128.199	111.838	120.023	110.539	113.372	108.606	108.183		120.618	112.751	122.506	117.829	115.572		111.855	125.95	117.231	127.474	130.39	53.7518	124.75	120.813			121.941	114.466	122.24		121.99	122.804
	128.399	111.794	120.058	110.792	113.467	108.616	108.329		120.665	112.893	122.62	118.158	115.867		111.979	126.124	117.288	127.644	130.504	28.3645	124.86	120.977			122.008	114.61	122.374		122.116	122.895
	128.599	111.654	120.094	111	113.575	108.661	108.467		120.796	113.086	122.71	118.4	116.086		112.072	126.276	117.417	127.768	130.611	5.1039	124.902	121.147			122.07	114.773	122.481		122.224	122.965
	128.799	111.449	120.118	111.141	113.741	108.761	108.572		121.009	113.27	122.807	118.612	116.276		112.163	126.436	117.603	127.872	130.785		124.918	121.263			122.19	114.911	122.582		122.295	123.044
	128.999	111.281	120.101	111.231	113.848	108.927	108.65		121.277	113.497	122.987	118.767	116.392		112.252	126.56	117.769	127.99	131.086		124.929	121.419			122.376	115.011	122.66		122.387	123.126
	129.199	111.129	120.065	111.303	113.928	109.084	108.707		121.504	113.713	123.211	118.87	116.439		112.341	126.689	117.934	128.092	131.343		124.954	121.54			122.565	115.06	122.767		122.509	123.187
	129.399	111.032	120.067	111.341	114.023	109.264	108.723		121.796	113.891	123.363	118.98	116.47		112.447	126.855	118.058	128.176	131.506		125.048	121.616			122.766	115.089	122.925		122.653	123.237
	129.599	110.986	120.074	111.364	114.123	109.424	108.747		122.039	114.09	123.473	119.089	116.513		112.567	127.015	118.128	128.262	131.643		125.144	121.685			122.917	115.123	123.109		122.898	123.255
	129.799	110.952	120.135	111.405	114.301	109.533	108.834		122.207	114.204	123.516	119.19	116.522		112.649	127.126	118.176	128.381	131.7		125.246	121.77			123.001	115.177	123.376		123.172	123.272
	129.999	110.97	120.2	111.479	114.509	109.595	108.994		122.337	114.235	123.529	119.337	116.554		112.733	127.232	118.19	128.58	131.721		125.421	121.855			123.047	115.232	123.643		123.355	123.358
	130.199	111.019	120.29	111.561	114.655	109.582	109.181		122.401	114.204	123.565	119.502	116.586		112.832	127.342	118.196	128.795	131.731		125.656	121.957			123.053	115.315	123.828		123.532	123.544
	130.399	111.104	120.387	111.612	114.753	109.542	109.325		122.455	114.13	123.642	119.635	116.661		112.963	127.441	118.238	129.05	131.741		125.87	122.097			123.055	115.434	123.971		123.648	123.739
	130.599	111.185	120.473	111.701	114.802	109.516	109.498		122.523	114.083	123.751	119.753	116.779		113.108	127.574	118.346	129.243	131.75		126.13	122.231			123.088	115.556	124.08		123.736	123.914
	130.799	111.213	120.549	111.806	114.834	109.544	109.644		122.594	114.099	123.937	119.862	116.963		113.234	127.71	118.521	129.391	131.783		126.355	122.398			123.185	115.712	124.155		123.846	124.122
	130.999	111.181	120.603	111.912	114.883	109.612	109.794		122.655	114.119	124.153	119.977	117.12		113.292	127.771	118.711	129.489	132.002		126.515	122.556			123.29	115.813	124.262		123.987	124.254
	131.199	111.063	120.684	112.06	114.936	109.725	109.947		122.77	114.175	124.33	120.165	117.201		113.345	127.773	118.828	129.579	132.216		126.665	122.683			123.433	115.878	124.368		124.12	124.328
	131.399	110.905	120.77	112.181	114.997	109.847	110.068		122.896	114.29	124.525	120.367	117.24		113.424	127.765	118.911	129.658	132.469		126.77	122.788			123.597	115.934	124.435		124.233	124.426
	131.599	110.7	120.845	112.261	115.078	109.944	110.157		123.045	114.456	124.609	120.499	117.278		113.503	127.76	119.018	129.747	132.703		126.848	122.91			123.723	116.006	124.542		124.392	124.494
	131.799	110.638	120.872	112.38	115.224	110.063	110.215		123.204	114.666	124.669	120.568	117.3		113.601	127.821	119.132	129.854	132.824		126.901	123.028			123.841	116.117	124.665		124.616	124.54
	131.999	110.764	120.818	112.508	115.418	110.256	110.303		123.361	114.849	124.728	120.622	117.329		113.742	127.972	119.288	128.636	132.931		127	123.132			123.95	116.278	124.814		124.838	124.625
	132.199	111.153	120.685	112.636	115.615	110.391	110.42		123.562	114.989	124.816	120.653	117.432		113.892	128.127	119.433	119.242	133.039		127.061	123.26			124.054	116.411	124.949		125.033	124.797
	132.399	111.888	120.551	112.753	115.853	110.511	110.519		123.686	115.104	124.952	120.687	117.538		114.004	128.324	119.512	95.3316	133.128		127.155	123.387			124.141	116.53	125.113		125.163	125.007
	132.599	112.638	120.445	112.807	116.056	110.596	110.638		123.856	115.133	125.071	120.764	117.658		114.099	128.489	119.564	63.9319	133.253		127.305	123.512			124.245	116.686	125.257		125.24	125.292
	132.799	113.567	120.415	112.816	116.185	110.7	110.788		124.037	115.131	125.217	120.856	117.781		114.194	128.635	119.615	34.8547	133.36		127.488	123.724			124.35	116.841	125.367		125.338	125.548
	132.999	114.493	120.471	112.823	116.316	110.798	110.933		124.209	115.12	125.347	120.972	117.877		114.259	128.754	119.701	9.61068	133.421		127.699	123.955			124.434	117.002	125.5		125.448	125.708
	133.199	115.325	120.543	112.829	116.426	110.932	111.098		124.368	115.183	125.475	121.16	117.989		114.307	128.872	119.82		133.478		127.998	124.128			124.584	117.142	125.674		125.537	125.82
	133.399	116.04	120.613	112.931	116.488	111.06	111.343		124.522	115.281	125.618	121.375	118.126		114.359	128.952	119.983		133.495		128.294	124.314			124.8	117.265	125.791		125.657	125.837
	133.599	116.642	120.677	113.063	116.563	111.162	111.592		124.633	115.38	125.832	121.526	118.255		114.432	128.984	120.138		133.504		128.525	124.442			124.976	117.335	125.842		125.766	125.865
	133.799	117.291	120.741	113.176	116.634	111.264	111.744		124.771	115.526	126.039	121.645	118.345		114.499	129.037	120.336		133.512		128.73	124.468			125.159	117.368	125.829		125.856	125.936
	133.999	117.858	120.811	113.292	116.67	111.388	111.861		124.921	115.668	126.185	121.688	118.428		114.55	129.098	120.529		133.52		128.879	124.528			125.315	117.401	125.82		126.011	126.045
	134.199	118.258	120.892	113.391	116.715	111.519	111.968		125.052	115.777	126.288	121.724	118.469		114.591	129.148	120.676		133.594		128.985	124.609			125.401	117.411	125.844		126.204	126.187
	134.399	118.607	121.02	113.463	116.837	111.687	112.095		125.207	115.927	126.361	121.794	118.5		114.619	129.207	120.791		133.746		129.151	124.68			125.51	117.449	125.922		126.35	126.425
	134.599	118.997	121.19	113.547	116.949	111.818	112.284		125.357	116.076	126.425	121.928	118.589		114.654	129.248	120.836		133.957		129.368	124.81			125.631	117.515	126.01		126.503	126.659
	134.799	119.351	121.355	113.599	117.07	111.911	112.478		125.514	116.165	126.504	122.076	118.692		114.719	129.306	120.854		134.161		129.547	125.024			125.72	117.583	126.109		126.655	126.854
	134.999	119.602	121.59	113.61	117.208	112.01	112.617		125.651	116.252	126.598	122.189	118.744		114.783	129.445	120.944		134.305		129.727	125.251			125.828	117.657	126.173		126.779	127.026
	135.199	119.733	121.843	113.595	117.345	112.14	112.758		125.84	116.342	126.687	122.297	118.822		114.831	129.582	121.084		134.463		129.88	125.436			125.959	117.757	126.213		126.891	127.118
	135.399	119.702	121.986	113.584	117.455	112.267	112.856		126.079	116.444	126.802	122.346	118.949		114.836	129.734	121.222		134.609		129.975	125.602			126.064	117.823	126.294		126.998	127.165
	135.599	119.558	122.097	113.618	117.586	112.446	112.972		126.27	116.61	126.947	122.377	119.115		114.81	129.854	121.358		134.77		130.042	125.728			126.217	117.865	126.403		127.068	127.189
	135.799	119.34	122.12	113.686	117.756	112.63	113.094		126.439	116.798	127.077	122.467	119.271		114.777	129.966	121.479		134.908		130.095	125.793			126.375	117.963	126.508		127.175	127.237
	135.999	119.121	122.089	113.791	117.916	112.796	113.21		126.594	116.921	127.226	122.607	119.364		114.768	130.056	121.57		135.043		130.141	125.819			126.505	118.092	126.688		127.33	127.353
	136.199	118.97	122.051	113.902	118.065	112.979	113.303		126.735	117.02	127.348	122.736	119.47		114.78	130.159	121.665		135.151		130.261	125.836			126.631	118.162	126.867		127.521	127.446
	136.399	118.924	122.035	113.992	118.194	113.184	113.361		126.928	117.104	127.425	122.841	119.596		114.857	130.27	121.825		135.23		130.432	125.879			126.788	115.705	127.038		127.741	127.569
	136.599	118.894	122.116	114.102	118.289	113.331	113.427		127.161	117.197	127.529	122.937	119.731		114.968	130.339	122.027		135.308		130.611	126.033			126.965	102.034	127.223		127.955	127.722
	136.799	118.928	122.25	114.213	118.373	113.43	113.505		127.328	117.309	127.644	123.056	119.897		115.12	130.418	122.18		135.373		130.816	126.275			127.062	80.677	127.366		128.096	127.883
	136.999	119.014	122.367	114.301	118.452	113.532	113.54		127.434	117.399	127.751	123.159	120.018		115.367	130.527	122.313		135.398		131.081	126.516			127.183	51.3882	127.461		128.162	128.082
	137.199	119.072	122.525	114.399	118.517	113.59	113.622		127.556	117.471	127.911	123.238	120.129		115.597	130.725	122.396		135.412		131.298	126.779			127.278	23.0044	127.57		128.215	128.281
	137.399	119.108	122.703	114.494	118.599	113.658	113.744		127.697	117.543	128.091	123.332	120.221		115.797	130.935	122.448		135.425		131.485	126.988			127.358	6.53061	127.681		128.252	128.447
	137.599	119.149	122.895	114.578	118.668	113.768	113.865		127.816	117.65	128.23	123.428	120.304		115.929	131.091	122.53		135.524		131.662	127.098			127.475		127.828		128.333	128.605
	137.799	119.19	123.151	114.661	118.715	113.865	114.008		127.975	117.815	128.378	123.543	120.378		115.995	131.215	122.673		135.7		131.824	127.181			127.607		127.965		128.484	128.757
	137.999	119.212	123.43	114.734	118.802	113.939	114.188		128.112	117.97	128.585	123.706	120.442		116.038	131.348	122.833		135.871		131.938	127.242			127.699		128.161		128.643	128.889
	138.199	119.245	123.622	114.758	118.899	114.007	114.279		128.228	118.16	128.74	120.933	120.494		116.082	131.431	123.039		135.099		132.05	127.289			127.815		128.36		128.819	129.02
	138.399	119.336	123.753	114.78	119.003	114.069	114.351		128.401	118.364	128.851	109.334	120.543		116.163	131.514	123.266		114.859		132.102	127.335			127.945		128.506		129.043	129.093
	138.599	119.447	123.824	114.779	119.127	114.134	114.433		128.597	118.545	128.965	81.8678	120.65		116.314	131.589	123.462		89.2113		132.148	127.363			128.053		128.67		129.267	129.128
	138.799	119.609	123.85	114.772	119.268	114.205	114.516		128.767	118.789	129.057	51.0188	120.843		116.493	131.643	123.653		60.9799		132.21	127.426			128.201		128.836		129.429	129.148
	138.999	119.804	123.898	114.729	119.333	114.246	114.583		128.932	119.025	129.152	25.9996	121.02		116.657	131.767	123.794		26.8721		132.291	127.542			128.375		128.969		129.574	129.165
	139.199	119.953	124.007	114.667	119.432	114.276	114.637		129.042	119.174	129.27	8.56294	121.102		116.808	131.939	123.91		6.43697		132.393	127.718			128.494		129.116		129.666	129.246
	139.399	120.108	124.136	114.632	119.558	114.32	114.697		129.153	119.271	129.371		121.122		116.964	132.123	123.984				132.551	127.9			128.606		129.27		129.719	129.383
	139.599	120.254	124.364	114.625	119.657	114.391	114.757		129.282	119.323	129.514		121.124		117.131	132.342	124.072				132.738	128.043			128.7		129.404		129.796	129.556
	139.799	120.378	124.635	114.678	119.778	114.476	114.848		129.435	119.417	129.685		121.137		117.277	132.515	124.179				132.919	128.186			128.78		129.578		129.889	129.739
	139.999	120.534	124.844	114.825	119.889	114.557	115.014		129.616	119.525	129.914		121.196		117.411	132.618	124.293				133.149	128.306			128.864		129.782		129.973	130.012
	140.199	120.681	125.014	115.009	119.922	114.65	115.238		129.765	119.661	130.147		121.269		117.542	132.638	124.445				133.406	128.439			128.973		129.924		130.051	130.304
	140.399	120.765	125.159	115.28	119.927	114.737	115.426		129.878	119.792	130.311		121.298		117.673	132.671	124.615				133.595	128.53			129.078		130.041		130.113	130.51
	140.599	120.827	125.257	115.582	119.917	114.837	115.625		129.998	119.893	130.483		121.308		117.781	132.744	124.73				133.712	128.57			129.201		130.143		130.192	130.649
	140.799	120.898	125.336	115.818	119.951	114.995	115.82		130.117	120.037	130.631		121.357		117.92	132.85	124.847				133.755	128.61			129.315		130.218		130.332	130.689
	140.999	121.04	125.428	116.096	120.056	115.18	115.989		130.216	120.237	130.718		121.465		118.118	133.017	124.963				133.809	128.647			129.42		130.325		130.447	130.696
	141.199	121.208	125.541	116.382	120.203	115.304	116.183		130.331	120.446	130.785		121.645		118.306	133.184	125.069				133.898	126.028			129.507		130.442		130.517	130.722
	141.399	121.394	125.649	116.616	120.331	115.403	116.341		130.451	120.657	130.789		121.805		118.439	133.351	125.155				134.001	112.711			129.612		130.548		130.584	130.775
	141.599	121.595	125.765	116.903	120.474	115.526	116.512		130.57	120.946	130.792		121.969		118.606	133.58	125.243				134.104	84.8395			129.732		130.653		130.667	130.834
	141.799	121.773	125.832	117.205	120.638	115.647	116.666		130.744	121.141	130.818		122.11		118.769	133.798	125.315				134.161	51.8487			129.825		130.758		130.724	130.913
	141.999	121.867	125.878	117.421	120.821	115.767	116.824		130.919	121.266	130.86		122.246		118.957	133.933	125.389				134.226	26.4311			129.944		130.905		130.806	130.964
	142.199	121.95	125.886	117.72	120.965	115.911	117.011		131.136	121.391	131		122.382		119.1	134.078	125.492				134.313	5.19758			130.039		131.061		130.913	130.999
	142.399	122.042	125.893	118.014	121.119	116.018	117.164		131.275	121.476	131.247		122.572		119.2	134.193	125.609				134.454				130.119		131.295		130.985	131.048
	142.599	122.179	125.919	118.258	121.251	116.095	117.334		131.386	121.561	131.547		122.789		119.278	134.244	125.719				134.685				130.208		131.531		131.061	131.142
	142.799	122.363	125.96	118.501	121.364	116.219	117.549		131.47	121.693	131.795		123.01		119.389	134.347	125.832				134.896				130.317		131.688		131.17	131.231
	142.999	122.536	125.977	118.717	121.525	116.409	117.725		131.531	121.877	131.99		123.185		119.57	134.511	125.933				135.056				130.447		131.831		131.293	128.469
	143.199	122.707	125.977	118.858	121.679	116.563	117.855		131.603	122.064	132.106		123.438		119.73	134.643	125.291				135.249				130.645		131.931		131.407	113.256
	143.399	122.891	125.971	118.991	121.848	116.7	117.961		131.677	122.296	132.194		123.706		119.849	134.808	116.964				135.394				130.865		132.001		131.513	82.9572
	143.599	123.006	125.96	119.135	121.994	116.805	118.053		131.772	122.504	132.236		123.9		119.931	135.019	93.1669				135.493				131.031		132.084		131.572	55.9483
	143.799	123.1	125.996	119.28	122.064	116.882	118.109		131.898	122.641	132.278		124.048		120.006	135.189	67.5228				135.573				131.224		132.18		131.627	25.6418
	143.999	123.164	126.139	119.446	122.115	116.986	118.167		132.074	122.716	132.376		124.171		120.126	135.352	36.8158				135.656				131.395		132.27		131.754	6.84006
	144.199	123.205	126.36	119.597	122.169	117.118	118.247		132.242	122.787	132.51		124.252		120.258	135.538	10.6739				135.757				131.48		132.391		131.926
	144.399	123.22	126.586	119.758	122.259	117.249	118.347		132.426	122.859	132.644		124.33		120.378	135.723					135.926				131.581		132.528		132.093
	144.599	123.223	126.822	119.923	122.38	117.333	118.44		132.573	122.931	132.823		124.445		120.457	135.861					136.132				131.678		132.651		132.303
	144.799	123.226	127.095	120.082	122.548	117.433	118.506		132.637	123.055	133.008		124.577		120.516	135.98					136.302				131.759		132.793		132.516
	144.999	123.267	127.35	120.197	122.786	117.577	118.556		132.681	123.234	133.152		124.727		120.594	136.074					136.421				131.903		132.939		132.686
	145.199	123.373	127.566	120.266	122.982	117.721	118.58		132.484	123.407	133.247		124.876		120.675	136.184					133.375				132.043		133.074		132.923
	145.399	123.514	127.74	120.27	123.142	117.904	118.595		127.656	123.615	133.324		125.058		120.758	136.377					122.845				132.173		133.194		133.124
	145.599	123.737	127.861	120.24	123.212	118.068	118.601		108.149	123.8	133.348		125.2		120.847	136.574					93.0293				132.337		133.283		133.215
	145.799	123.946	127.93	120.207	123.221	118.219	118.606		79.9321	123.916	133.364		125.324		120.9	136.729					57.6187				132.456		133.351		133.322
	145.999	124.098	127.982	120.231	123.228	118.369	118.666		52.3278	123.981	133.453		125.457		120.945	136.91					30.724				132.526		133.428		133.42
	146.199	124.222	128.045	120.28	123.247	118.52	118.803		22.6347	124.026	133.602		125.574		121.039	137.084					11.609				132.584		133.499		133.451
	146.399	124.312	128.135	120.366	123.322	118.641	118.953		4.05721	124.035	133.752		125.688		121.199	137.215									132.598		133.591		133.493
	146.599	124.365	128.318	120.456	123.42	118.785	119.146			124.048	133.937		125.818		121.344	137.383									132.19		133.736		133.569
	146.799	124.411	128.488	120.564	123.562	118.937	119.322			124.09	134.128		125.929		121.463	137.531									123.374		133.854		133.654
	146.999	124.468	128.652	120.68	123.685	119.06	119.442			124.174	134.281		126.009		121.571	137.626									98.0206		133.944		133.829
	147.199	124.544	128.827	120.813	123.754	119.201	119.535			124.235	134.413		126.106		121.685	137.686									65.1504		134.012		134.122
	147.399	124.67	129.053	120.892	123.83	119.404	119.617			124.335	134.582		126.212		121.764	137.731									37.1144		134.07		134.446
	147.599	124.871	129.252	120.949	123.908	119.535	119.646			124.453	134.67		126.319		121.828	137.802									11.0544		134.091		134.673
	147.799	125.116	129.41	120.994	123.991	119.644	119.623			124.551	134.718		126.451		121.866	137.871											134.119		133.284
	147.999	125.337	129.518	121.075	124.129	119.717	119.681			124.682	134.771		126.551		121.916	137.964											134.191		118.017
	148.199	125.533	129.664	121.239	124.27	119.778	119.751			124.811	134.922		126.592		122.032	138.082											134.273		94.9144
	148.399	125.715	129.866	121.477	124.345	119.827	119.883			124.898	135.073		126.622		122.175	138.251											134.355		61.8237
	148.599	125.767	130.066	121.746	124.395	118.896	120.083			124.968	135.256		126.676		122.333	133.697											134.466		28.0775
	148.799	125.784	130.24	121.92	124.406	106.741	120.317			125.02	135.416		126.738		122.517	110.736											134.554		12.8828
	148.999	125.784	130.347	122.107	124.397	86.9292	120.495			125.067	135.572		126.829		122.652	83.6067											134.638
	149.199	125.806	130.413	122.334	124.406	57.5833	120.739			125.145	135.685		126.932		122.719	48.9776											134.731
	149.399	125.908	130.465	122.54	124.473	32.127	120.966			125.222	135.769		127.03		122.797	17.4857											134.801
	149.599	126.031	130.538	122.771	124.572	7.97918	121.144			125.262	135.845		127.11		122.883												134.847
	149.799	126.14	130.659	122.917	124.722		121.273			125.293	135.936		127.266		122.97												134.902
	149.999	126.232	130.76	122.976	124.906		121.317			125.307	136.032		127.392		123.063												134.955
	150.199	126.301	130.817	123.042	125.036		121.347			125.336	136.146		127.479		123.187												135.01
	150.399	126.364	130.85	123.139	125.075		121.391			125.419	136.343		127.558		123.326												135.088
	150.599	126.426	130.862	123.277	125.116		121.463			125.494	136.566		127.631		123.47												135.181
	150.799	126.478	130.923	123.481	125.137		121.567			125.552	136.727		127.681		123.611												135.279
	150.999	126.47	131.046	123.705	125.189		121.73			125.605	136.931		127.723		123.743												135.463
	151.199	126.393	131.182	123.883	125.317		121.883			125.7	137.073		127.785		123.86												135.728
	151.399	126.303	131.392	124.071	125.498		122.005			125.812	137.171		127.901		123.937												135.954
	151.599	126.192	131.666	124.26	125.644		122.141			125.944	137.272		128.007		123.996												136.194
	151.799	126.012	131.889	124.413	125.824		122.266			126.109	137.347		128.139		124.025												136.405
	151.999	125.896	132.087	124.475	125.978		122.356			126.276	137.373		128.296		123.758												136.522
	152.199	125.799	132.326	124.52	126.113		122.425			126.411	137.436		128.427		115.716												136.571
	152.399	125.798	132.492	124.616	126.261		122.531			126.585	137.581		128.563		97.1983												136.658
	152.599	125.896	132.579	124.75	126.389		122.673			126.79	137.714		128.425		67.4945												136.729
	152.799	126.069	132.629	124.864	126.491		122.857			126.932	137.862		122.121		35.4516												136.777
	152.999	126.234	132.655	124.952	126.594		123.084			127.037	138.047		102.072		14.1287												136.888
	153.199	126.389	132.676	125.018	126.641		123.264			127.099	138.256		69.8917														137.083
	153.399	126.552	132.712	125.094	126.66		123.434			127.138	138.418		37.9384														137.276
	153.599	126.704	132.76	125.175	126.708		123.601			127.207	138.576		16.1454														137.515
	153.799	126.837	132.799	125.342	126.812		123.774			127.308	138.723																137.744
	153.999	126.999	132.868	125.516	126.945		123.882			127.421	138.844																137.864
	154.199	127.235	132.997	125.61	127.15		123.963			127.597	138.95																137.95
	154.399	127.461	133.158	125.673	127.351		124.015			127.773	139.021																138.038
	154.599	127.64	133.411	125.749	127.499		124.043			127.989	139.071																138.172
	154.799	127.786	133.664	125.869	127.679		124.052			128.221	139.012																137.566
	154.999	127.918	133.796	125.982	127.868		124.084			128.429	138.843																130.792
	155.199	128.04	133.905	126.095	128.038		124.142			128.588	134.032																108.184
	155.399	128.157	133.967	126.183	128.172		124.207			128.684	114.72																74.0018
	155.599	128.266	133.986	126.271	128.224		124.338			128.755	81.6269																44.7563
	155.799	128.371	133.996	126.38	128.242		124.486			128.799	52.3535																14.2527
	155.999	128.483	134.006	126.556	128.302		124.621			128.837	19.6788
	156.199	128.599	134.1	126.744	127.53		124.797			128.902
	156.399	128.708	134.313	126.883	113.98		124.869			129.027
	156.599	128.799	134.581	126.985	90.9777		122.809			129.162
	156.799	128.941	134.851	127.051	59.041		106.783			129.28
	156.999	129.117	135.114	127.202	26.7254		79.009			129.396
	157.199	129.304	135.288	127.34	6.9123		52.4784			129.534
	157.399	129.552	135.399	127.435			22.7393			128.379
	157.599	129.854	135.492	127.56			3.76264			117.5
	157.799	130.078	135.592	127.679						91.2821
	157.999	130.277	135.694	127.808						58.4426
	158.199	130.403	135.824	127.085						32.1481
	158.399	130.476	135.95	116.099						6.02676
	158.599	130.536	136.087	89.6208
	158.799	130.592	136.266	63.5937
	158.999	130.72	136.251	33.0718
	159.199	130.912	130.863	5.00368
	159.399	131.103	110.228
	159.599	131.278	76.7103
	159.799	131.431	45.8583
	159.999	131.525	20.0757
	160.199	131.599
	160.399	131.716
	160.599	131.818
	160.799	131.863
	160.999	131.893
	161.199	131.887
	161.399	131.893
	161.599	131.937
	161.799	132.046
	161.999	132.171
	162.199	132.326
	162.399	132.447
	162.599	132.601
	162.799	132.736
	162.999	132.81
	163.199	132.851
	163.399	132.885
	163.599	132.941
	163.799	133.04
	163.999	133.153
	164.199	132.769
	164.399	125.489
	164.599	102.317
	164.799	75.5495
	164.999	41.2248
	165.199	13.0489

## Sheet: Figure 2b
Figure 2b	Strain (%)	Stress (MPa)-1	Stress (MPa)-2	Stress (MPa)-3	Stress (MPa)-4	Stress (MPa)-5	Stress (MPa)-6	Stress (MPa)-7	Stress (MPa)-8	Stress (MPa)-9	Stress (MPa)-10	Stress (MPa)-11	Stress (MPa)-12	Stress (MPa)-13	Stress (MPa)-14	Stress (MPa)-15	Stress (MPa)-16	Stress (MPa)-17	Stress (MPa)-18	Stress (MPa)-19	Stress (MPa)-20	Stress (MPa)-21	Stress (MPa)-22	Stress (MPa)-23	Stress (MPa)-24	Stress (MPa)-25	Stress (MPa)-26	Stress (MPa)-27	Stress (MPa)-28	Stress (MPa)-29
	0	0	0	0	0	0	0	0	0	0	0	0	0	0	0	0	0	0	0	0	0	0	0	0	0	0	0	0	0	0	0
	0.2	0.99202	0.622554	1.78102	1.27939	1.1723	1.00996	0.779375	0.771712	0.219445	0.367459	0.686486	0.888252	0.487598	0.700681	0.691397	0.581202	0.393292	0.588996	1.55343	0.659073	0.797051	0.98898	1.19167	1.2604	0.915779	0.81408	0.761285	0.292367	0.461402	1.07977
	0.4	2.98104	2.32942	4.13068	4.0931	3.67059	2.54268	2.32249	2.58107	0.628277	1.27228	2.50333	2.96059	1.62721	2.09512	2.43647	2.43357	1.47734	1.91995	3.94193	1.679	2.00918	2.82801	4.53349	3.16302	2.54875	2.5863	2.74135	0.657377	1.12534	3.58653
	0.6	5.89365	6.04732	8.1512	7.83309	7.01577	5.46858	4.56858	5.4189	1.25324	3.22148	5.00754	6.00071	3.42549	5.43574	5.60553	6.48277	3.37439	5.30699	8.62643	4.43672	4.73654	6.8197	9.51736	7.86583	5.25875	5.14334	5.72958	1.43953	2.5947	7.96885
	0.8	10.4787	12.197	16.3179	14.894	12.3044	11.5876	8.81845	10.5989	2.54194	5.7983	9.58034	10.7725	7.36289	10.8719	10.1235	13.1434	7.39568	12.5577	15.7964	9.37906	9.67562	13.1972	17.4666	14.7857	10.4756	9.11499	11.4421	2.72217	5.88882	14.2096
	1	17.7401	18.9123	23.8453	23.5415	22.3431	17.2849	14.761	17.7774	4.78141	10.5762	16.3105	18.7011	13.3196	16.858	17.3829	20.0877	13.7887	21.0099	25.4138	16.3627	16.8566	20.0109	24.6877	24.2789	18.0469	15.6459	17.9568	4.3712	10.3655	20.8745
	1.2	26.5818	28.7323	32.0336	31.5609	31.1254	23.4168	20.3774	24.3551	7.45812	16.6861	23.0393	28.7217	19.3358	25.4363	26.4968	30.1566	21.985	30.0211	35.195	24.0833	24.1883	29.2946	33.6864	34.3038	25.4569	24.7677	27.1733	7.34244	17.5372	29.713
	1.4	35.3782	37.1013	42.7477	39.3604	40.0017	31.0958	27.7583	32.8466	11.5051	22.5882	30.0508	39.0397	27.389	35.3106	34.9828	40.5123	29.9179	38.799	42.9166	32.5347	31.529	40.1065	43.4254	43.7144	34.7726	32.4037	37.3233	10.8117	27.0351	39.2067
	1.6	42.8682	46.9653	53.9113	48.5607	50.5771	38.848	35.4853	40.9023	16.5505	30.0783	39.1628	49.6101	35.9891	43.5075	44.9695	50.1236	39.8168	47.1062	53.6116	43.812	41.7221	49.5571	52.7881	52.7613	44.9719	39.231	47.2253	15.2434	36.9847	46.9003
	1.8	51.2135	56.9574	62.9053	57.1449	60.6356	45.0176	41.8023	47.6135	22.0912	36.4984	48.175	58.5322	42.8034	53.0067	55.3409	58.2221	50.2755	56.1379	63.7267	55.0391	52.1543	59.4173	60.5657	63.545	55.0462	47.9246	55.9194	21.7016	46.8663	56.0545
	2	59.3922	66.2769	73.633	63.5352	68.3009	52.1534	47.543	54.9743	26.7112	42.7173	55.6798	68.8902	49.2403	62.1577	64.6507	67.2259	59.8741	64.456	72.1236	64.7367	60.1559	70.1278	67.4321	74.3698	63.3329	55.0106	62.735	29.7798	55.1804	64.2155
	2.2	65.8314	73.5126	83.4247	70.5245	77.0555	58.4268	54.1555	62.1174	32.6333	51.4148	63.9399	79.0743	57.0565	68.8794	72.6791	76.2007	67.0441	70.7455	81.3723	73.3499	69.3237	79.938	73.6203	82.6605	70.7245	63.4043	69.1438	35.7577	64.3834	70.9438
	2.4	72.981	81.9684	91.5847	77.2226	84.8696	63.4221	59.408	67.5768	38.5913	57.972	72.4014	87.2957	64.6553	76.3886	80.6559	83.1723	75.3547	77.594	90.3359	83.0487	78.4411	87.2137	80.92	92.0859	79.6617	71.2472	77.2169	42.4441	73.1078	78.4036
	2.6	79.5764	90.2145	100.389	82.593	91.2661	68.6093	65.3694	72.7094	43.644	63.6973	78.9727	96.4189	70.6886	83.889	89.0556	89.6544	83.2684	84.4155	97.1998	91.2295	86.5701	95.4712	88.4143	101.415	86.545	78.6117	82.9981	47.8216	79.7618	85.7892
	2.8	84.4129	96.6137	108.865	88.496	98.14	73.5238	70.8074	78.8774	49.2116	70.5265	86.3097	104.816	77.5979	89.8232	97.1429	97.1028	89.0866	89.8124	103.734	100.185	93.452	103.006	94.2798	109.599	94.4675	85.9631	87.8889	54.3626	87.3408	92.472
	3	89.7885	103.965	115.398	94.1335	104.725	77.3404	75.1883	84.4173	54.8012	77.1525	93.3398	111.132	84.394	95.2651	103.392	103.817	94.2474	96.0982	112.319	109.077	101.145	110.285	100.79	116.981	102.383	91.9861	93.5452	61.3246	94.5659	98.0469
	3.2	95.0047	111.067	122.682	98.3863	109.846	81.7307	79.6431	88.9022	59.1825	83.2414	98.4153	118.555	89.8181	101.66	110.54	109.288	100.346	101.551	118.552	117.048	109.025	117.527	106.919	123.223	109.265	97.1768	99.0624	67.3022	100.254	104.263
	3.4	99.1631	116.497	129.601	103.169	115.839	85.939	83.686	93.3654	63.4792	87.8901	103.804	125.66	95.9227	107.71	117.688	115.081	106.035	105.892	123.741	123.043	115.744	125.109	111.954	129.941	114.998	102.892	103.463	74.4831	106.805	110.059
	3.6	103.701	121.376	134.711	107.427	121.823	89.0987	86.5895	97.2994	68.8648	93.0526	109.127	132.054	101.835	112.289	123.361	120.593	110.834	110.346	129.543	128.457	122.916	131.173	116.364	136.132	121.119	108.402	108.597	81.4855	113.326	114.396
	3.8	107.881	127.021	140.391	110.854	126.257	92.6295	89.6458	100.158	74.2292	97.7433	114.023	137.586	106.289	117.432	128.717	124.668	116.16	113.83	135.194	134.117	129.973	136.997	120.092	141.236	125.839	112.926	113.201	88.1155	118.445	118.457
	4	111.046	132.28	145.819	114.486	131.112	95.9803	92.5207	103.276	78.3851	101.272	117.726	142.003	111.337	122.381	134.938	129.094	120.47	117.407	139.332	139.274	136.993	144.507	124.31	146.644	131.363	117.859	116.978	93.7185	124.116	123.546
	4.2	114.635	136.199	149.917	117.829	135.561	98.4521	94.6239	106.152	83.0247	105.141	121.793	146.713	115.781	126.255	140.795	133.189	125.017	120.785	142.93	143.724	142.733	149.867	128.325	152.064	136.683	122.283	120.871	100.28	129.745	127.229
	4.4	118.219	140.565	154.311	120.313	138.775	100.925	96.8528	108.25	87.5571	108.877	125.552	151.036	119.431	130.454	145.114	136.763	129.28	123.957	146.912	147.822	149.095	154.368	131.692	156.617	141.126	125.988	124.393	106.441	134.077	130.446
	4.6	121.098	144.794	158.467	123.255	142.263	103.068	98.8909	110.585	91.2524	111.768	128.313	154.199	123.383	134.539	149.876	140.889	133.178	126.934	150.593	152.159	154.463	159.486	135.35	161.278	146.027	130.122	126.964	110.912	137.974	134.199
	4.8	124.379	148.115	161.46	125.604	145.689	104.609	100.762	112.87	95.3683	115.132	131.627	157.332	127.31	137.709	154.53	145.129	136.715	129.724	153.436	155.958	160.191	163.52	139.055	165.686	150.933	134.325	129.799	115.904	142.918	137.799
	5	127.537	151.97	164.712	128.44	148.369	106.5	102.257	114.692	99.3355	118.554	134.863	160.121	130.389	141.36	158.235	148.531	139.014	132.148	156.864	159.385	165.244	168.345	142.249	169.264	154.962	137.831	132.61	120.779	146.537	140.59
	5.2	129.916	155.83	167.782	131.434	151.504	108.512	104.062	116.774	102.326	121.319	137.329	162.213	134.036	144.673	162.265	152.387	142.062	134.261	160.42	162.437	170.496	173.171	145.774	173.175	159.1	141.527	134.809	124.667	149.656	143.799
	5.4	132.392	158.796	170.178	134.242	154.666	110.222	105.86	118.768	105.673	124.608	139.902	164.338	137.758	147.379	166.159	156.174	144.99	136.704	163.228	165.581	175.748	177.589	148.422	177.018	162.857	145.032	137.405	129.133	153.368	146.652
	5.6	135.695	162.12	172.506	136.376	157.221	111.866	107.335	120.258	108.823	127.926	142.383	166.179	140.701	150.303	169.113	159.169	147.52	139.136	166.369	168.676	180.167	182.443	151.4	180.108	165.962	147.743	140.005	133.408	156.97	149.171
	5.8	138.159	165.389	175.51	138.512	159.664	113.693	108.804	121.887	111.163	130.374	144.311	167.441	144.041	153.227	172.653	162.596	150.416	141.381	169.317	171.202	185.732	187.709	154.452	183.009	169.253	150.011	142.032	136.642	159.743	152.154
	6	140.432	168.028	178.552	141.396	162.628	115.38	110.207	123.534	113.839	132.965	146.608	168.44	147.253	155.595	176.196	165.865	153.314	144.088	171.457	173.636	190.36	191.947	156.869	186.718	172.478	152.744	144.419	140.216	163.016	155.186
	6.2	143.06	171.044	180.892	143.528	165.429	116.735	111.233	124.832	116.569	135.422	149.057	169.55	149.58	158.4	179.296	168.365	155.514	146.881	173.84	176.025	195.086	196.705	159.148	190.966	175.606	155.689	146.883	143.754	166.336	157.557
	6.4	145.497	174.08	183.583	145.404	167.55	118.37	112.116	126.26	118.786	137.326	151.068	170.601	151.593	161.272	182.799	171.262	157.979	148.955	176.106	178.919	200.188	201.546	162.323	193.996	178.289	158.053	148.908	146.513	169.079	160.264
	6.6	147.416	176.509	186.226	147.564	170.024	120.098	113.176	127.79	121.451	139.501	152.945	171.433	153.945	163.642	186.252	174.174	160.512	151.134	177.861	181.281	204.939	205.92	165.264	196.887	180.737	160.146	151.328	148.909	172.354	162.715
	6.8	149.688	179.388	188.38	149.347	172.606	121.58	114.264	129.075	124.267	141.718	155.314	172.417	156.26	166.47	188.978	176.632	162.593	153.291	180.012	184.114	209.2	210.386	167.866	200.127	183.786	162.996	153.873	151.544	175.598	164.853
	7	152.174	182.352	190.866	151.609	174.824	123.261	115.339	130.435	126.461	143.519	157.749	173.32	158.245	169.435	192.179	179.78	165.116	155.442	182.442	187.008	214.398	214.742	170.222	202.883	186.411	165.478	155.98	153.466	178.177	167.418
	7.2	154.493	184.895	193.148	154.043	177.622	124.904	116.744	132.428	128.35	145.594	159.703	174.488	160.734	171.92	194.783	182.879	167.544	157.307	184.506	189.676	219.821	219.463	172.479	206.308	189.514	168.592	158.013	155.63	181.174	169.662
	7.4	157.35	187.949	194.775	156.665	180.585	126.286	118.293	133.888	130.438	147.737	161.974	175.818	162.892	174.23	197.806	185.434	169.395	159.712	186.934	191.777	224.891	223.302	175.339	209.926	192.841	171.547	160.544	157.63	184.241	172.183
	7.6	160.33	191.088	196.641	158.92	183.028	128.059	119.607	135.215	132.251	149.584	164.118	176.974	165.385	176.878	200.846	188.055	171.22	162.52	189.26	194.507	228.765	227.905	178.346	213.342	196.018	173.837	163.109	159.594	186.766	174.785
	7.8	162.727	193.505	198.697	161.533	185.987	129.925	121.214	136.75	133.868	151.494	165.747	177.848	167.949	179.445	203.821	191.373	173.517	165.047	191.291	197.377	233.318	232.523	180.703	216.281	198.76	176.195	165.141	161.545	189.766	177.303
	8	165.514	195.84	200.559	164.157	189.014	131.486	122.861	138.257	135.794	153.82	167.499	178.48	170.417	181.45	205.911	194.722	175.861	167.531	192.956	200.12	238.124	236.086	183.317	219.568	201.79	178.644	167.57	163.207	192.788	179.278
	8.2	167.978	199.13	202.839	166.261	191.529	133.205	124.143	139.543	137.769	156.12	169.387	179.344	172.443	183.973	208.57	197.312	177.819	169.811	194.602	202.365	242.231	240.15	186.04	222.897	204.074	181.03	170.069	165.101	195.324	181.904
	8.4	170.11	201.701	205.186	168.811	194.32	134.895	125.605	141.133	139.389	157.981	171.064	180.501	174.984	186.702	211.761	200.176	180.116	172.339	196.676	205.075	247.095	244.415	188.776	225.594	206.711	183.571	172.163	167.028	198.311	184.666
	8.6	172.673	204.06	207.007	171.161	196.93	136.275	126.966	142.573	141.22	160.165	173.212	181.623	177.351	189.046	215.042	203.118	182.401	174.699	198.72	207.989	251.952	248.007	191.39	228.86	209.508	185.956	174.618	168.811	201.573	186.904
	8.8	175.35	206.94	209.195	173.121	198.884	138.062	127.987	143.837	143.041	162.367	175.486	183.009	179.794	191.766	217.536	205.746	184.355	176.532	200.332	210.942	255.694	251.474	193.758	232.268	211.776	188.074	177.102	170.252	204.27	189.055
	9	177.558	209.316	211.585	175.331	201.222	139.765	129.214	145.365	144.559	164.197	177.471	184.341	181.766	193.997	220.414	209.034	186.72	178.715	202.275	213.361	259.955	255.622	196.474	235.048	214.29	190.39	179.056	171.837	206.763	191.676
	9.2	180.346	211.998	213.657	177.667	203.668	141.156	130.602	146.939	146.459	166.388	179.759	185.32	184.12	196.571	223.146	212.431	189.128	181.117	204.194	216.196	264.352	259.548	199.232	238.455	216.875	192.84	181.251	173.34	209.641	194.346
	9.4	183.05	214.825	215.93	179.674	205.946	142.697	131.793	148.223	148.251	168.634	182.253	186.447	186.412	199.212	225.721	215.031	191.012	183.134	206.027	218.539	267.995	262.526	201.508	242.022	219.201	195.12	183.413	174.523	212.254	196.52
	9.6	185.343	217.653	218.033	182.345	208.848	144.475	133.271	149.816	149.759	170.497	184.345	187.656	188.495	201.8	228.077	217.812	193.278	185.661	208.289	221.426	271.983	266.079	204.313	244.817	221.892	197.696	185.235	176.092	214.263	199.082
	9.79999	188.022	220.111	219.587	184.999	211.902	146.089	134.783	151.389	151.461	172.8	186.709	188.692	190.27	204.098	230.822	220.589	195.713	188.233	210.158	224.514	276.063	269.754	207.314	247.945	224.515	200.232	187.506	177.68	216.829	201.657
	10	190.78	222.977	221.198	187.275	214.395	147.869	136.056	152.796	153.232	175.109	188.968	189.718	192.317	206.587	233.755	222.945	198.041	190.275	212.179	227.582	279.289	272.856	209.696	251.253	226.859	202.332	190.152	179.064	219.661	203.813
	10.2	192.925	225.956	223.794	189.9	216.894	150.182	137.651	154.593	154.703	176.876	190.647	191.286	194.182	208.617	236.201	225.791	199.807	192.284	214.058	230.361	282.342	276.514	212.167	254.01	229.513	204.785	192.489	180.72	222.199	206.408
	10.4	194.989	228.436	225.838	192.643	219.86	152.202	139.469	156.596	156.48	178.832	192.645	192.797	196.131	211.003	239.083	228.673	201.968	194.796	215.92	232.703	286.098	280.138	214.645	257.4	232.195	207.417	195.435	182.403	225.368	209.192
	10.6	197.496	231.43	227.674	194.931	222.464	153.836	140.995	158.182	158.329	180.659	194.811	194.14	198.567	213.561	242.161	230.9	204.092	197.295	217.705	234.937	289.453	282.979	216.749	260.895	234.79	209.624	198.194	183.777	228.633	211.513
	10.8	199.756	234.51	229.87	197.226	225.313	155.682	142.682	159.937	159.781	182.055	196.657	195.238	200.914	215.705	244.996	233.449	205.821	199.276	219.124	237.771	292.166	286.195	219.287	263.754	236.888	211.652	200.491	185.19	231.192	214.319
	11	201.607	236.881	232.071	200.196	228.042	157.571	144.245	161.271	161.168	183.867	198.442	196.225	203.005	218.231	247.302	236.076	207.982	201.562	220.798	240.617	295.075	289.19	222.093	266.331	239.152	214.147	202.986	186.913	234.094	216.936
	11.2	203.849	239.676	233.932	202.315	230.097	159.114	145.389	162.682	163.102	185.982	200.71	197.429	204.639	220.929	249.962	238.311	210.581	203.898	222.232	243.356	297.888	291.462	224.887	269.582	241.138	216.93	205.469	188.519	236.87	219.161
	11.4	206.413	242.15	236.272	204.203	232.659	160.918	146.481	164.225	164.617	187.829	203.007	198.838	206.672	223.585	252.627	240.922	212.822	205.909	223.834	245.708	300.053	293.862	227.179	272.847	242.875	219.253	207.399	189.854	239.017	221.689
	11.6	208.655	245.015	238.576	206.605	235.565	162.661	147.909	165.878	166.111	190.18	205.26	200.24	208.916	225.974	255.024	243.642	214.973	208.408	225.637	248.628	302.568	296.348	229.201	275.726	244.964	221.327	209.389	191.32	241.378	224.239
	11.8	211.498	248.034	240.37	209.148	238.005	164.248	149.481	167.286	167.999	192.643	208.031	202.065	210.926	228.149	257.25	245.875	217.765	210.966	227.651	251.458	304.982	298.403	231.178	278.975	247.178	224.018	211.973	192.913	243.844	226.316
	12	214.256	250.474	242.327	211.311	241.009	166.161	150.868	168.82	169.658	194.59	210.811	203.892	213.363	230.755	259.537	248.073	219.837	213.34	229.713	254.027	306.769	300.925	233.618	281.604	248.981	226.226	214.454	194.297	245.891	228.91
	12.2	216.508	252.655	244.37	214.076	244.082	168.196	152.533	170.794	171.671	196.878	212.901	205.281	215.803	232.975	262.068	251.263	221.591	215.498	231.379	257.046	308.781	303.431	236.261	284.65	251.195	228.785	216.574	195.937	248.406	231.418
	12.4	218.992	255.673	246.111	216.723	247.004	169.845	154.321	172.842	173.671	199.349	215.066	206.659	217.724	235.342	264.69	253.662	223.644	217.553	232.999	260.04	310.736	305.363	238.416	287.875	253.415	231.254	218.811	197.551	251.027	234.038
	12.6	221.605	258.058	248.318	219.094	249.439	171.786	155.938	174.519	175.506	201.376	217.175	208.036	219.909	237.314	266.621	255.685	225.439	220.106	235.072	262.893	312.271	307.431	240.904	290.536	255.567	233.083	220.973	198.786	253.083	236.106
	12.8	223.673	260.306	250.498	221.994	252.451	173.914	157.941	176.491	176.924	203.156	218.991	209.246	221.949	239.643	269.173	257.861	227.65	222.824	236.866	265.347	314.054	309.616	243.337	293.721	257.735	235.254	222.867	200.291	255.606	238.572
	13	226.035	263.132	252.386	224.982	255.433	175.795	160.065	178.44	178.588	205.184	221.343	210.823	223.512	242.153	272.144	259.851	230.026	224.925	238.293	268.249	315.937	311.553	245.518	297.08	259.458	237.644	225.425	202.038	258.251	241.086
	13.2	228.412	266.092	254.593	227.262	257.688	178.25	161.715	180.062	180.31	206.966	223.924	212.202	225.262	244.623	275.094	261.394	232.689	227.188	239.727	271.192	317.464	313.398	247.515	300.145	260.974	239.899	228.362	203.687	260.414	243.158
	13.4	230.226	268.904	256.993	229.889	260.277	180.737	163.54	181.908	181.795	208.495	226.167	213.915	227.171	247.087	277.276	263.119	235.231	229.069	241.418	273.554	319.252	315.516	249.362	303.389	262.71	242.547	230.853	205.773	262.376	245.335
	13.6	232.407	271.116	259.046	232.312	262.971	182.672	165.179	183.69	183.682	210.272	228.824	215.752	228.874	249.849	279.65	264.575	236.972	231.181	243.141	276.497	321.105	317.543	251.703	306.339	264.498	245.108	233.768	207.842	264.687	248.113
	13.8	234.727	273.861	261.584	234.418	265.264	184.739	166.555	185.094	185.714	212.137	231.549	217.61	231.086	252.286	281.853	265.754	239.258	233.535	244.597	279.257	322.603	319.306	254.152	308.996	265.996	247.499	236.684	209.344	266.925	250.914
	14	236.615	276.808	263.518	236.955	268.156	186.874	168.13	186.836	187.376	213.668	233.737	219.37	233.138	255.257	283.731	266.913	241.312	236.189	246.349	282.015	324.159	320.612	256.281	312.284	267.819	250.307	238.993	211.01	268.777	253.093
	14.2	238.806	279.349	265.7	239.61	271.263	188.652	169.906	188.683	189.437	215.525	236.223	220.827	234.824	258.18	285.558	267.961	243.038	238.328	248.104	284.56	325.632	322.087	258.654	315.46	269.756	253.095	241.561	212.577	271.072	255.545
	14.4	241.11	282.301	267.926	241.684	273.687	190.805	171.486	190.346	191.368	217.431	238.687	222.464	236.591	260.276	287.73	268.772	245.043	240.899	249.512	287.582	326.739	323.497	260.976	318.334	271.564	255.185	244.148	213.998	273.432	257.881
	14.6	242.979	285.114	270.132	244.174	276.521	192.949	173.527	192.368	192.999	219.244	240.741	224.037	238.109	262.63	290.092	269.605	247.21	243.555	251.226	290.714	327.841	324.731	263.074	321.358	272.927	257.378	246.196	215.753	275.44	259.867
	14.8	245.23	287.246	271.824	246.782	279.463	194.603	175.588	194.465	194.862	221.455	243.166	225.313	239.758	265.056	292.338	270.101	249.094	245.652	253.126	293.627	329.572	326.288	264.687	324.307	274.33	259.641	248.658	217.623	277.76	262.364
	15	247.54	289.686	273.422	249.11	281.914	196.253	177.374	196.11	196.849	223.684	245.633	226.947	242.03	267.046	294.45	270.404	251.512	247.622	254.773	296.094	330.932	327.905	266.689	326.758	275.588	261.691	251.243	219.118	280.136	265.095
	15.2	249.423	292.192	275.369	251.879	284.223	198.524	179.394	198.091	198.559	225.424	247.575	228.796	244.427	269.355	296.73	270.602	253.979	249.927	256.757	298.469	332.245	329.179	268.52	329.257	276.517	263.996	253.832	220.634	282.044	267.354
	15.4	251.13	294.344	277.286	254.665	287.005	201.038	181.412	200.095	200.336	227.475	249.478	230.346	246.595	271.736	298.988	270.702	255.993	252.166	258.619	301.323	333.88	330.6	270.076	332.752	277.767	266.325	256.164	222.512	284.23	270.035
	15.6	253.162	296.885	279.112	256.775	289.84	203.21	183.073	201.788	202.605	229.116	252.226	231.908	248.486	273.666	300.728	270.8	258.493	254.096	259.886	304.186	335.432	331.707	271.888	335.932	279.162	268.284	258.813	224.242	286.29	272.365
	15.8	255.242	299.062	281.41	258.811	292.136	205.745	184.739	203.601	204.994	231.05	254.456	233.819	249.899	276.131	302.541	271.071	261.038	255.845	261.261	306.496	336.644	332.84	273.752	338.456	280.342	270.194	261.353	225.63	287.869	274.691
	16	256.8	301.695	283.727	261.802	294.938	208.083	186.842	205.398	206.852	233.119	256.588	235.724	251.545	278.406	304.149	271.52	263.049	257.596	262.643	309.338	338.002	334.117	275.34	340.891	281.524	272.675	263.554	227.082	289.717	276.546
	16.2	258.555	304.366	285.486	264.237	297.819	209.926	188.847	206.837	208.91	235.121	259.226	237.332	253.219	280.685	305.38	272.021	264.887	259.865	263.794	312.177	339.109	335.516	277.039	343.849	282.943	275.493	265.342	228.5	291.589	278.818
	16.4	260.101	307.006	287.51	266.548	300.117	212.101	190.636	208.412	210.799	236.712	261.87	239.359	254.621	283.351	306.534	272.773	266.95	262.107	265.202	315.02	340.011	336.658	279.421	346.809	284.252	277.503	267.35	229.687	293.117	280.877
	16.6	261.894	309.109	289.114	269.334	302.748	214.339	192.682	210.526	212.267	238.684	264.058	241.482	256.209	285.833	307.584	273.646	268.836	263.749	266.784	317.494	341.087	338.084	281.241	349.23	285.283	279.449	270.087	231.264	294.829	283.273
	16.8	263.811	311.429	291.104	272.136	305.417	216.166	194.771	212.68	213.976	240.643	266.686	243.14	257.85	287.893	309.338	274.369	270.38	265.609	268.192	320.247	342.349	339.32	282.78	352.109	286.484	281.72	272.932	232.942	296.437	285.785
	17	265.843	313.826	293.312	274.416	307.614	218.376	196.533	214.579	215.551	242.237	269.365	244.955	259.274	289.977	310.955	274.987	272.431	267.441	269.997	323.004	343.474	340.31	284.422	354.954	287.676	283.662	276.033	234.499	297.669	288.363
	17.2	267.512	315.738	295.172	277.133	310.306	220.687	198.76	216.781	217.612	243.911	271.571	246.713	261.111	292.241	312.239	275.673	274.726	269.539	271.991	325.266	344.876	341.439	285.871	357.25	288.713	286.065	278.647	236.382	298.952	290.892
	17.4	269.469	317.646	297.388	279.866	313.027	222.705	200.978	219.171	219.946	245.558	273.982	248.17	262.795	294.226	313.39	276.28	276.753	271.468	273.623	327.992	346.228	342.708	286.94	359.771	289.946	288.577	281.617	238.254	300.85	293.081
	17.6	271.055	320.114	299.686	282.069	315.238	225.203	202.93	221.183	222.39	246.872	276.436	250.017	264.164	296.626	314.696	276.809	279.171	273.231	274.937	330.297	347.166	343.764	288.282	362.266	291.21	290.862	284.538	239.747	302.403	295.265
	17.8	272.738	322.428	301.502	284.549	317.74	227.875	205.144	223.49	224.381	248.224	278.478	252.044	265.778	299.028	315.954	277.469	281.638	274.719	276.237	333.168	348.146	344.721	289.762	364.355	292.221	292.782	286.877	241.5	304.072	298.012
	18	274.348	324.403	303.659	287.101	320.289	230.043	207.409	225.556	226.835	250.088	280.985	253.765	267.432	300.923	316.906	278.429	283.614	276.292	277.351	336.1	349.198	345.884	291.154	367.073	293.392	294.955	289.404	243.22	306.155	299.843
	18.2	275.866	326.693	305.849	289.257	322.345	232.669	209.268	226.985	229.261	251.835	283.378	255.807	269.192	303.234	317.839	279.517	285.984	277.847	278.248	339.012	350.149	346.685	292.817	370.041	294.431	297.193	291.442	244.817	308.155	301.731
	18.4	277.151	329.011	307.92	291.986	324.825	235.132	211.474	228.562	231.189	253.306	285.486	257.837	270.936	305.603	318.622	281.165	287.853	279.127	279.379	341.775	351.357	347.512	294.444	372.541	295.293	299.004	293.727	246.065	309.618	303.36
	18.6	278.764	330.816	309.531	294.676	327.355	237.229	213.753	230.256	233.357	255.026	288.041	259.482	272.435	307.513	319.188	283.116	289.893	280.497	280.81	344.256	352.662	348.401	295.64	375.222	296.292	301.187	296.062	247.515	311.19	305.366
	18.8	280.324	332.877	311.394	296.966	329.445	239.586	215.568	231.804	235.619	256.939	290.893	261.58	274.029	309.591	319.738	284.788	291.914	281.787	282.183	347.117	353.63	349.492	296.945	377.617	297.442	303.364	298.442	248.946	312.579	307.608
	19	281.575	334.75	313.176	299.621	331.821	241.912	217.703	233.856	237.488	258.633	293.311	263.72	275.57	311.563	320.271	286.779	293.885	282.765	283.876	349.958	354.449	350.642	298.176	379.361	298.437	305.092	300.832	250.414	313.572	309.558
	19.2	283.03	336.345	314.486	302.345	334.332	243.706	219.953	236.214	239.385	260.785	296.18	265.456	276.782	313.005	320.788	288.906	295.56	283.894	285.59	352.097	355.497	352.253	299.197	381.495	299.669	307.041	302.942	251.512	314.798	311.929
	19.4	284.513	338.177	316.027	304.477	336.373	245.504	221.851	238.241	241.702	262.717	298.816	267.453	277.94	314.736	321.589	290.686	297.638	285.066	286.849	354.016	356.229	353.932	300.272	383.698	300.834	308.938	305.596	252.941	316.152	313.956
	19.6	285.764	340.092	317.688	307.02	338.301	247.901	224.219	240.753	243.908	264.2	300.687	269.434	279.365	316.54	322.551	292.8	299.731	285.961	288.223	356.401	356.865	355.178	301.329	385.719	301.806	310.427	308.374	254.265	317.292	316.383
	19.8	287.022	341.676	319.149	309.412	340.745	250.399	226.813	243.274	245.614	265.749	302.895	271.004	280.717	318.193	323.443	294.995	301.305	286.414	289.571	358.764	357.676	356.459	302.186	388.185	302.875	312.284	310.744	255.659	318.686	318.586
	20	288.625	343.561	320.766	311.429	342.452	252.653	228.941	245.224	247.738	267.283	305.259	272.856	281.711	320.259	324.413	296.707	303.223	286.568	290.708	360.88	358.573	357.565	303.226	387.63	303.973	314.344	313.511	257.473	320.198	320.623
	20.2	289.728	345.101	322.939	313.828	343.855	255.169	231.393	247.234	250.052	268.538	307.264	274.779	282.928	322.507	325.155	298.563	305.263	286.633	292.084	363.385	359.453	358.317	304.263	376.885	304.878	316.124	316.303	259.394	321.454	322.481
	20.4	290.723	347.021	325.069	316.447	345.531	257.573	233.867	249.167	252.019	270.103	309.246	276.402	284.192	324.331	325.535	300.408	306.991	286.896	293.416	365.859	360.659	354.663	305.147	315.921	305.788	318.281	318.438	261.09	322.908	324.036
	20.6	291.973	349.096	326.646	318.613	347.207	259.509	235.892	250.712	254.319	271.646	311.718	278.024	285.25	326.086	325.788	301.885	308.611	287.592	294.592	367.913	361.801	322.066	306.11	206.167	306.859	320.448	320.367	262.615	324.305	325.85
	20.8	293.252	351.199	328.38	320.649	348.573	261.917	237.823	252.305	256.186	273.013	314.158	280.146	286.511	328.184	325.813	303.476	310.326	288.512	295.456	370.555	362.608	263.422	307.06	118.896	307.932	322.053	323.003	263.819	325.394	327.783
	21	294.24	352.859	330.008	323.34	350.174	264.376	240.216	254.627	258.506	274.71	316.122	282.339	287.793	330.018	325.715	304.856	311.839	289.235	296.667	373.414	363.194	174.703	307.793	47.721	308.933	323.455	325.039	265.193	326.555	329.417
	21.2	295.324	354.554	331.249	325.278	351.785	266.534	242.636	256.444	261.018	276.606	318.504	284.53	288.85	331.441	325.589	306.323	313.027	289.824	298.019	375.671	363.585	85.8664	308.506		309.983	325.161	326.969	266.555	327.746	331.543
	21.4	296.433	356.006	332.641	326.953	353.239	268.981	244.591	258.222	263.735	278.205	321.052	286.268	290.247	332.842	325.454	308.369	314.622	290.274	299.219	378.297	363.954	38.278	309.291		310.862	326.85	329.346	267.787	328.878	333.701
	21.6	297.497	357.059	334.052	329.043	354.967	271.368	246.922	260.518	266.03	280.149	323.107	288.129	291.851	334.043	325.46	310.093	316.488	290.729	300.582	380.87	364.65		309.915		311.509	328.373	331.649	269.238	330.179	335.508
	21.8	298.916	358.327	335.255	331.221	356.525	273.267	249.363	262.949	268.505	281.852	325.369	289.845	293.285	335.333	325.578	311.328	318.033	291.484	301.851	380.378	365.692		310.328		312.316	330.212	333.4	270.694	331.781	337.168
	22	300.419	359.743	336.764	332.974	357.504	275.652	251.364	264.907	270.909	283.231	327.454	291.169	294.86	336.83	325.724	312.277	319.59	292.375	302.837	355.362	366.678		310.569		313.265	332.087	335.394	271.85	333.218	339.141
	22.2	301.541	361.066	338.421	334.912	358.328	278.201	253.713	267.106	272.797	284.712	329.011	292.692	296.142	338.324	325.787	313.32	320.95	293.231	303.855	282.615	367.827		310.536		314.162	333.603	337.436	273.209	334.353	340.716
	22.4	302.77	362.439	339.789	336.869	358.663	280.233	256.17	269.257	274.979	286.216	330.886	294.4	296.946	340.255	325.847	314.29	321.911	294.374	305.109	204.479	368.937		310.365		315.302	335.395	339.22	274.561	335.593	341.996
	22.6	303.915	364.153	341.338	338.568	358.707	282.716	258.259	270.977	277.2	287.403	332.964	295.983	297.802	342.259	326.028	315.481	323.039	295.686	306.22	110.675	369.758		310.21		316.483	337.113	341.29	275.675	336.886	343.081
	22.8	304.962	365.918	342.84	340.647	358.429	285.366	260.892	272.831	278.923	288.628	334.857	298.143	298.709	343.799	326.482	316.733	324.192	296.818	307.431	32.5943	370.618		310.391		317.461	338.402	343.453	277.033	338.036	344.28
	23	306.262	367.382	344.026	342.877	357.831	287.557	263.666	274.701	281.025	290.493	337.217	300.431	299.601	345.479	327.019	317.791	325.126	298.217	308.548		371.483		310.786		318.721	339.832	345.254	278.484	339.44	345.884
	23.2	307.547	369.034	345.414	344.647	357.186	290.008	265.931	276.326	283.344	292	339.677	302.441	300.814	347.03	327.646	319.097	326.058	299.541	309.798		372.122		311.429		320.093	341.17	347.418	279.702	340.734	347.695
	23.4	308.48	370.575	346.866	346.634	356.434	292.436	268.345	278.459	285.464	293.473	341.61	304.698	302.168	348.245	328.241	320.411	326.925	300.795	310.792		372.665		312.005		321.119	342.253	349.499	281.128	341.674	349.241
	23.6	309.591	371.767	348.074	348.282	355.898	294.195	270.679	280.751	287.67	295.284	343.959	306.855	303.34	349.7	328.777	321.416	327.569	302.034	311.723		373.499		312.281		322.072	343.653	350.9	282.563	342.806	351.101
	23.8	310.638	373.015	349.495	349.651	355.694	296.143	272.569	282.596	290.371	296.992	346.106	308.446	304.592	351.172	329.587	322.516	328.206	303.281	312.822		374.203		312.419		322.97	345.258	352.319	283.67	343.983	353.018
	24	311.549	374.2	351.02	351.245	355.654	298.2	274.964	284.711	293.016	298.268	347.83	310.15	306.192	352.349	330.614	323.62	328.701	304.529	313.875		375.026		312.521		323.741	346.654	353.602	284.854	344.96	354.559
	24.2	312.616	375.099	352.191	352.785	355.82	300.016	277.325	286.774	295.034	299.769	349.579	311.638	307.696	353.748	331.608	324.554	329.069	306.113	314.71		376.147		312.674		324.752	348.303	354.575	286.064	346.1	356.346
	24.4	313.768	376.149	353.635	349.748	356.079	301.933	279.392	288.444	297.343	301.298	351.132	312.932	308.764	355.209	332.827	325.704	329.532	307.203	315.825		377.344		312.991		325.936	349.931	355.731	287.089	347.311	358.091
	24.6	314.749	377.227	355.174	318.217	356.565	304.441	281.805	290.565	299.185	302.548	352.424	314.476	309.915	356.418	334.119	326.884	330.053	308.106	317.15		378.287		313.438		326.884	351.202	356.845	288.145	348.354	359.344
	24.8	315.718	378.22	356.444	238.77	357.301	307.183	284.336	292.767	301.245	303.985	353.861	316.272	311.011	358.092	335.194	327.893	330.627	309.241	318.304		379.379		313.797		327.604	352.699	357.533	289.548	349.796	360.556
	25	317.167	379.456	351.923	163.896	358.097	309.493	286.54	294.458	303.337	305.391	356.177	317.824	311.905	359.85	336.472	328.956	331.389	310.332	319.622		380.424		314.191		328.605	354.331	354.667	290.752	351.243	356.879
	25.2	318.308	380.836	306.008	78.0886	358.68	312.287	288.879	296.358	305.498	306.505	358.031	319.361	312.937	361.249	337.481	329.887	332.34	311.173	320.826		381.318		314.619		329.51	355.601	329.025	292.112	352.453	336.363
	25.4	319.27	380.32	223.108	27.1158	359.218	315.014	292.114	298.293	307.44	307.939	359.651	321.505	313.953	362.376	338.047	331.169	333.301	312.191	321.679		382.317		314.998		330.616	356.956	272.417	293.275	353.793	261.869
	25.6	320.39	361.785	148.62		359.588	317.101	294.62	299.875	309.942	309.539	361.521	323.18	314.772	346.866	338.306	332.332	333.985	313.204	322.593		383.237		315.598		332.134	358.205	199.897	294.273	355.26	171.729
	25.8	321.475	288.758	64.1639		359.967	319.308	296.805	301.356	312.621	310.951	363.384	324.702	315.853	281.885	338.553	333.645	334.683	314.077	323.431		383.945		316.456		333.66	359.12	108.381	295.21	356.547	95.6598
	26	322.271	210.964			360.379	321.311	299.225	303.141	314.728	312.622	364.952	326.495	317.143	209.797	338.822	334.863	335.212	315.102	324.065		384.807		317.206		334.7	359.998	30.6448	296.066	357.794	24.8952
	26.2	323.175	116.41			360.892	322.845	301.612	304.848	317.095	314.287	366.967	328.277	318.375	119.056	339.442	335.94	335.659	315.99	324.91		385.706		317.921		335.669	359.933		297.147	359.156
	26.4	324.028	34.0626			361.414	324.776	303.529	306.242	319.186	315.552	368.918	329.708	319.87	51.3788	340.416	336.822	336.28	316.444	325.981		386.533		318.672		336.411	329.73		298.366	360.315
	26.6	324.851				362.101	326.859	305.806	308.011	320.97	316.913	370.574	331.399	321.08		341.562	337.697	337.125	316.728	326.927		387.536		319.047		337.074	268.052		299.658	354.542
	26.8	325.98				362.889	328.685	308.292	309.89	323.019	318.255	372.444	332.978	322.359		342.568	338.445	337.95	317.067	328.021		388.603		319.245		337.954	178.997		300.828	307.057
	27	327.268				363.681	330.882	310.52	311.373	325.14	319.382	374.296	334.354	323.462		343.721	339.153	339.022	317.452	329.104		389.454		319.422		339.047	86.5478		302.227	227.851
	27.2	328.336				364.866	333.197	313.205	313.06	326.787	320.731	375.692	335.921	324.234		345.188	340.07	339.98	318.008	329.878		390.351		319.69		340.067	30.4693		303.571	151.433
	27.4	329.571				366.267	335.076	315.978	314.499	328.401	322.166	377.243	337.547	325.024		346.853	341.233	340.505	318.694	330.506		385.646		320.064		341.446			304.546	66.0371
	27.6	330.588				367.466	337.341	318.125	316.245	330.596	323.32	378.708	338.96	325.626		348.398	342.482	340.948	319.257	331.284		364.342		320.643		342.924			305.573	4.69959
	27.8	331.385				368.828	339.571	320.569	317.955	332.948	324.645	374.207	340.755	326.403		349.87	344.201	341.365	319.8	332.054		277.714		321.289		344.066			306.517
	28	332.274				370.087	341.505	322.923	319.442	334.953	325.983	340.855	342.505	327.551		351.386	345.837	341.771	320.401	332.633		179.112		321.874		345.322			307.322
	28.2	333.279				371.048	343.723	325.019	321.134	337.391	327.103	262.142	343.96	328.786		352.777	347.137	342.358	321.034	333.366		95.2691		322.643		346.48			308.306
	28.4	334.126				372.129	345.853	327.53	322.897	339.718	328.329	183.304	345.568	330.124		353.792	348.523	343.063	321.841	334.219		33.1898		323.529		347.346			309.327
	28.6	335.19				373.218	347.434	330.178	324.794	341.541	330.026	89.9425	347.226	331.76		354.837	349.833	343.718	322.736	335.023				324.337		348.33			310.194
	28.8	336.378				374.092	348.849	332.302	326.362	343.517	331.82	34.2412	348.591	333.248		356.032	350.819	344.463	323.521	336.035				325.37		349.372			311.094
	29	337.318				374.932	350.664	334.662	328.095	345.451	333.156		350.291	334.357		357.349	351.924	345.681	324.274	337.113				326.423		350.261			312.307
	29.2	338.363				376.034	352.068	336.941	329.47	346.895	334.593		352.107	335.54		358.57	352.811	346.72	325.113	337.998				327.201		351.343			313.51
	29.4	339.436				376.834	353.39	338.734	330.594	348.486	335.923		353.488	336.698		359.85	353.537	347.534	325.725	339.063				328.018		352.559			314.533
	29.6	340.339				377.497	354.992	340.841	331.904	350.098	336.978		355.131	337.68		361.086	354.482	348.206	326.156	340.144				328.78		353.708			315.629
	29.8	341.246				378.245	356.606	342.683	333.325	351.44	338.191		356.801	338.767		361.893	353.06	348.637	326.589	341.037				329.382		354.864			316.688
	30	342.326				379.007	357.864	344.449	334.543	353.225	339.413		358.095	339.866		362.607	338.959	348.938	327.004	342.009				330.045		356.247			317.528
	30.2	343.33				379.616	359.33	346.727	335.7	355.214	340.358		359.402	340.796		363.109	276.772	349.404	327.406	342.849				330.675		357.489			318.518
	30.4	343.993				380.461	360.591	349.11	337.11	356.916	341.42		361.002	341.949		363.328	186.11	350.029	328.043	343.422				331.14		358.343			319.519
	30.6	344.644				381.593	361.57	351.26	338.346	358.831	342.563		355.818	343.12		363.346	113.735	350.688	328.801	344.161				331.811		359.289			320.28
	30.8	345.347				382.733	362.584	353.068	339.474	360.756	343.573		315.283	344.141		363.34	38.9728	351.666	329.47	345.015				332.586		360.303			321.175
	31.0001	346.068				384.195	363.583	355.003	340.871	362.227	344.797		234.261	345.439		363.334		352.936	330.317	345.747				333.273		361.222			322.121
	31.2001	347.066				385.713	364.41	356.885	342.303	363.384	346.098		141.456	346.586		363.328		354.104	331.171	346.646				333.944		362.331			323.126
	31.4001	348.211				380.82	365.396	358.496	343.462	344.831	347.205		68.7535	347.903		363.271		355.563	331.82	347.627				334.641		363.364			324.092
	31.6	349.21				337.046	366.148	360.571	344.931	275.693	348.613		2.24521	349.197		363.122		356.911	332.587	348.443				335.018		364.126			325.299
	31.8	350.398				256.624	366.644	362.727	346.194	201.645	350.066			350.416		362.896		357.857	333.502	349.357				335.136		365.069			326.5
	32.0001	351.629				174.788	366.526	364.353	347.705	110.838	351.269			351.357		362.786		358.951	334.38	350.794				335.373		366.112			327.386
	32.2	352.608				82.723	359.446	366.137	349.182	45.515	352.671			352.385		363.114		360.109	335.67	351.872				335.797		367.078			328.378
	32.4001	353.601				25.8265	316.333	367.782	350.492		354.15			353.439		363.748		361.066	337.061	352.593				336.348		368.312			329.195
	32.6001	354.405					230.06	368.994	351.485		355.371			354.364		364.794		362.053	338.183	353.225				337.316		369.618			330.17
	32.8	354.921					135.569	370.373	352.7		356.841			355.325		366.084		362.855	339.285	353.779				338.538		368.186			331.133
	33.0001	355.459					66.3347	371.915	354.109		358.333			356.539		367.414		363.43	340.099	354.239				339.572		346.238			332.057
	33.2	356.152					15.3694	373.258	354.175		359.432			357.731		368.524		364.021	340.62	354.752				340.82		273.706			332.847
	33.4001	356.919						374.906	333.534		360.342			357.179		369.856		364.864	340.99	355.262				342.045		178.417			333.623
	33.6001	358.018						376.514	288.082		361.405			329.19		371.182		365.468	341.266	355.597				342.952		101.973			334.758
	33.8001	359.212						377.63	204.15		362.442			261.596		372.156		365.827	341.424	355.898				343.91		30.9045			335.949
	34.0001	360.108						375.184	112.434		353.148			187.21		373.262		366.119	341.492	356.306				344.858					336.855
	34.2001	361.021						347.118	33.8475		301.308			98.6083		372.372		366.437	341.559	356.772				345.563					337.957
	34.4001	361.922						285.532			216.242			27.9118		360.565		366.835	341.749	357.445				346.325					339.093
	34.6001	362.661						191.958			138.928					303.82		367.46	342.034	358.137				347.083					340.073
	34.8001	363.468						97.0092			54.3355					212.085		368.062	342.594	358.653				347.721					341.219
	35.0001	364.354						38.4707								132.597		368.476	343.407	359.094				348.593					342.25
	35.2001	350.029														59.1565		368.825	344.215	359.397				349.718					342.947
	35.4001	299.966																369.185	345.147	359.561				350.669					343.7
	35.6001	213.51																369.557	345.914	359.648				351.871					344.585
	35.8001	120.902																370.165	346.373	359.74				353.119					345.423
	36.0001	52.2394																371.013	346.765	359.92				354.129					346.382
	36.2001																	371.873	347.115	360.267				355.093					347.289
	36.4001																	373.25	347.471	360.758				356.092					347.993
	36.6001																	374.754	348.099	361.243				356.805					348.894
	36.8001																	375.956	349.02	361.726				357.273					350.01
	37.0001																	377.205	349.925	357.064				357.802					351.076
	37.2001																	378.294	351.152	337.937				357.095					352.3
	37.4001																	379.075	352.295	279.062				336.042					353.404
	37.6001																	380.014	353.181	190.564				272.137					354.159
	37.8001																	381.428	354.026	97.2076				199.562					354.856
	38.0001																	382.512	354.69	36.7192				108.816					355.813
	38.2001																	383.469	355.355					37.1941					356.799
	38.4001																	384.61	356.26										357.647
	38.6001																	385.732	357.4										358.613
	38.8001																	386.559	358.353										359.521
	39.0001																	387.468	358.169										356.232
	39.2001																	388.245	332.136										319.983
	39.4001																	388.857	260.28										242.425
	39.6001																	389.655	186.918										167.754
	39.8001																	390.728	95.2301										82.0788
	40.0001																	391.776	38.913										36.8669
	40.2001																	393.151
	40.4001																	394.548
	40.6001																	395.551
	40.8001																	396.427
	41.0001																	397.022
	41.2001																	397.374
	41.4001																	397.935
	41.6001																	397.247
	41.8001																	391.901
	42.0001																	340.565
	42.2001																	232.173
	42.4001																	144.572
	42.6001																	67.0938

## Sheet: Figure 2c-e_ as-spun DIF-144cys
Figure 2c-e	Strain (%)	Stress (MPa)-1	Stress (MPa)-2	Stress (MPa)-3	Stress (MPa)-4	Stress (MPa)-5	Stress (MPa)-6	Stress (MPa)-7	Stress (MPa)-8	Stress (MPa)-9	Stress (MPa)-10	Stress (MPa)-11	Stress (MPa)-12	Stress (MPa)-13	Stress (MPa)-14	Stress (MPa)-15	Stress (MPa)-16	Stress (MPa)-17	Stress (MPa)-18	Stress (MPa)-19	Stress (MPa)-20	Stress (MPa)-21	Stress (MPa)-22	Stress (MPa)-23	Stress (MPa)-24	Stress (MPa)-25	Stress (MPa)-26	Stress (MPa)-27	Stress (MPa)-28	Stress (MPa)-29
as-spun DIF-144cys	0	0	0	0	0	0	0	0	0	0	0	0	0	0	0	0	0	0	0	0	0	0	0	0	0	0	0	0	0	0
	0.2	0.447183	0.349972	0.345877	0.284887	0.181501	0.170509	0.272935	0.563428	0.0275135	0.413875	0.133686	0.602098	0.537774	0.221363	0.916239	0.341152	0.326767	0.42714	0.766338	0.422386	0.14594	0.355216	0.460559	0.606355	0.641989	0.39125	0.765135	0.729164	0.370882
	0.4	1.6678	1.17258	1.25947	0.742541	0.661156	0.318723	0.562551	1.55263	0.0244738	1.05045	0.41466	1.79455	1.44868	0.517271	1.9858	0.848751	0.831996	1.43961	2.44618	1.46258	0.29669	0.776599	1.05961	1.54225	1.7597	1.16369	1.91462	2.3752	1.16438
	0.6	3.62274	2.68414	2.79317	1.36939	1.60229	0.503352	1.10675	3.69172	0.0339988	2.24051	1.05855	3.52608	3.40407	1.12926	4.07818	1.97407	1.93433	3.06375	4.96271	3.5804	0.614059	1.97838	2.38092	3.42012	4.06345	2.38983	4.07162	5.97135	2.5253
	0.8	5.87525	4.46907	4.6393	2.48674	2.97277	0.816448	1.84224	7.33904	0.0923395	3.8325	2.05984	6.27319	5.88382	2.1862	7.95927	3.98442	4.0124	6.17504	9.09923	6.39938	1.25353	3.98352	4.08156	6.79714	8.17101	5.06451	7.45095	11.4039	4.17784
	1	8.70377	7.42075	7.17601	3.71472	5.59392	1.13587	3.08842	11.4936	0.252113	6.56017	3.95996	10.7748	9.46148	3.37018	12.307	6.3191	6.52959	10.4624	14.7924	11.2255	2.07729	7.14431	6.65237	10.7178	12.7627	8.26191	11.8609	17.2208	7.1329
	1.2	12.6332	10.9434	10.999	6.8654	9.52444	1.66845	6.03036	17.825	0.462044	10.4835	6.80346	16.2575	14.7228	5.39654	18.5559	9.86295	10.5855	15.6061	20.1181	17.5562	3.43084	10.5654	11.6007	15.633	18.2504	13.032	16.4133	24.799	11.4175
	1.4	16.8137	14.1561	15.4388	10.8284	13.5055	2.55167	9.12314	24.8855	0.848085	15.4133	9.71771	21.0271	19.8539	7.46991	25.3155	14.1865	15.8228	20.4412	25.4506	24.8529	5.80912	14.7614	15.9887	22.6156	25.609	18.7439	22.3363	31.3868	15.6912
	1.6	20.0509	17.9508	19.1506	14.7547	17.8038	3.62625	12.952	31.0677	1.54417	20.0186	13.5967	26.8153	26.0727	10.2356	31.2186	17.9565	20.5413	26.2813	32.249	31.2535	8.85281	20.7224	20.5498	31.2475	33.1574	23.7861	28.8925	38.9951	20.6082
	1.8	23.6361	21.832	23.5415	19.0372	23.947	5.41714	18.2032	38.0284	2.66835	25.8582	17.7443	32.5841	32.5513	13.4401	37.8568	22.5567	26.3487	31.268	39.129	38.8137	11.8862	27.4105	26.4381	37.9074	38.8578	30.0307	34.4373	46.626	27.1718
	2	27.0986	24.8548	27.9182	24.5066	28.7067	8.05331	23.9224	44.7685	3.92848	32.1706	21.0836	37.283	38.7216	16.2366	44.4557	26.3048	32.6885	37.1877	44.2414	45.0078	15.8009	32.7811	32.6256	43.8833	45.3657	36.7275	41.0053	53.773	33.7405
	2.2	29.7725	27.6872	31.4166	29.04	32.8979	10.7866	28.4333	49.8734	5.82119	37.2723	25.0695	42.7529	43.6286	18.9325	49.5745	30.2753	38.0073	43.1316	50.1651	51.9868	20.0629	38.9303	37.4781	50.977	51.8539	43.356	46.2453	59.7585	39.4231
	2.4	32.7579	31.1389	35.3093	34.3941	38.0106	14.4962	33.7192	55.5945	8.82923	43.2097	29.2685	47.2555	49.4935	22.277	55.2746	34.2066	42.931	47.6259	56.0827	58.3622	23.5889	45.1143	43.128	56.7558	56.911	48.9503	52.0892	66.396	45.8568
	2.6	35.6024	34.3216	39.1231	39.301	43.3876	18.7618	38.7524	60.856	11.824	49.0892	33.1691	52.5452	54.1169	25.4153	60.8185	37.992	48.883	52.6159	60.6834	63.6277	27.7041	50.1183	48.8461	63.665	62.6058	55.2744	57.9496	72.95	52.4479
	2.8	37.6872	36.9979	41.9867	43.3896	47.743	22.4462	43.0628	65.2196	16.0065	53.5415	37.4721	57.5769	59.4554	28.0636	65.0702	41.1428	54.7665	57.5565	65.895	69.3803	31.8522	55.8268	53.3555	70.329	68.3432	61.5722	63.6292	78.0566	57.8455
	3	39.9147	39.9058	45.1387	47.8492	52.8283	26.9733	47.8852	69.9565	20.5496	58.704	40.7502	62.5417	64.809	31.0526	69.9792	44.2681	60.0955	61.4374	71.0892	75.1873	35.1594	61.7034	58.4584	75.9142	72.8825	66.4435	68.1998	83.9079	64.213
	3.2	42.0134	42.5703	47.7426	52.1064	57.5178	31.6492	52.7947	74.6949	24.5431	63.8727	44.4923	66.5105	68.9892	34.1829	74.9464	48.0194	64.6453	65.859	75.0388	79.8343	39.0812	66.3959	63.5185	82.0654	78.106	71.0781	73.4668	89.3384	70.2664
	3.4	43.5864	44.5118	49.762	55.1304	61.9083	35.3532	57.5756	78.3657	29.1131	67.8801	48.398	70.7262	73.5989	37.2542	78.8826	50.8587	69.6666	70.3783	79.4112	84.9931	43.1895	71.8382	67.3991	87.9855	83.3759	77.3063	78.6688	93.8497	75.2572
	3.6	45.19	46.6466	51.7837	58.0137	65.3189	39.5933	61.3543	82.385	33.9021	71.6519	51.5908	74.0979	78.0831	39.7617	83.1799	53.8491	73.6944	74.486	83.729	89.9189	47.1952	76.8463	71.828	93.4035	87.5689	81.8722	82.586	98.7077	80.6038
	3.8	46.5559	48.6268	53.6386	60.2174	68.9839	43.8424	65.8033	86.0014	37.7551	76.2468	54.3826	77.6997	81.5064	42.7307	87.2939	56.6331	78.2563	77.8212	87.1142	94.1676	50.3574	81.0358	76.2543	97.387	92.0881	85.7577	87.038	103.442	85.8243
	4	47.4334	50.0461	54.962	61.8021	72.4885	47.8924	69.3096	89.1978	41.9753	79.8432	57.6849	81.0971	85.1962	45.6647	90.2236	58.7647	82.7562	81.4199	90.7154	97.5632	53.9246	85.7075	79.6602	101.989	96.3792	90.242	91.4174	107.043	89.8441
	4.2	48.2463	51.6391	56.3596	63.1303	75.1436	50.9931	73.0625	91.8423	46.1566	83.977	61.0682	84.0027	88.7299	47.9895	93.3486	61.0054	86.1172	84.3451	94.0491	101.07	56.8025	90.3463	83.4398	106.081	99.6533	94.5642	94.7353	111.137	94.3123
	4.4	48.9918	53.1443	57.4565	64.7307	78.1389	53.8354	76.695	94.0851	49.9471	88.0029	63.7862	86.3677	91.4792	50.7159	96.2578	63.0276	89.8202	86.8383	96.9364	104.246	60.0745	93.9448	86.8835	109.36	103.139	97.8669	98.2589	114.621	98.6761
	4.6	49.5484	54.2264	58.2491	66.2267	80.3392	57.1554	80.2148	96.2704	53.8502	90.9987	67.141	88.901	94.3853	53.0054	98.3978	64.4708	93.3675	89.6596	98.906	106.539	63.2118	97.9351	89.6289	112.84	106.444	101.546	101.519	117.249	101.931
	4.8	50.1252	55.3022	58.9493	68.1282	82.5724	59.6346	83.0889	97.8619	57.2801	94.3362	70.3908	90.8999	97.082	55.5078	100.101	65.885	96.0394	92.4126	100.974	108.435	65.8781	101.603	92.3978	116.215	108.905	105.036	103.961	119.644	105.582
	5	50.6469	56.2185	59.4752	70.181	84.0137	62.4041	86.4963	99.0699	61.0049	97.5276	73.0611	92.5918	99.0305	57.9257	101.926	67.1697	98.8712	94.2974	102.798	110.396	68.7626	105.084	94.9398	118.764	111.275	107.737	106.486	121.091	109.116
	5.2	50.9939	56.7959	59.7459	71.8362	84.127	65.1742	89.2284	100.316	64.5536	99.7742	75.9355	94.4199	100.753	60.1804	103.41	68.1611	101.589	95.7708	104.057	111.546	71.6628	108.126	97.1427	121.299	113.278	110.654	108.82	120.741	111.768
	5.4	51.3053	57.1721	59.9207	73.6058	83.488	67.7548	91.5811	101.144	67.0945	102.056	78.8266	95.9854	102.177	61.8462	104.232	69.2243	103.534	97.3436	105.189	112.523	73.904	110.829	98.6672	123.504	114.655	113.29	110.47	116.023	114.555
	5.6	51.6328	57.4063	60.0536	75.1797	82.3574	69.7212	94.3617	101.206	69.6091	103.633	81.5457	96.9742	103.115	63.6901	104.631	70.2489	105.476	98.5171	105.774	112.85	75.8753	113.568	100.184	125.069	115.718	115.111	111.641	107.368	116.999
	5.8	51.9051	57.5049	60.104	76.1823	81.3101	71.7947	96.2339	100.088	71.7991	104.1	83.6578	97.5673	103.71	65.5101	102.327	71.0896	107.007	99.1305	104.452	110.449	78.2911	115.616	101.079	126.596	116.835	116.879	112.587	100.293	118.581
	6	52.1336	57.5056	60.1299	76.7273	81.0436	73.6198	97.6947	97.6832	74.4296	103.796	86.0232	97.9911	103.309	66.9611	97.2999	72.1538	107.482	99.6007	99.7697	106.827	80.3713	117.297	100.696	127.758	117.469	118.309	112.492	94.7697	120.123
	6.2	52.3764	57.4471	60.1614	77.1265	81.2723	74.8939	99.3377	95.3338	77.4139	102.909	88.2391	98.1307	99.6652	68.6222	92.3466	73.1698	106.677	99.7486	95.5852	101.265	81.9935	119.225	98.5981	128.512	117.275	119.209	110.062	91.8222	121.354
	6.4	52.5942	57.3952	60.2054	77.3763	81.5803	76.1705	100.852	92.6911	80.0206	101.985	89.8694	98.0421	95.1909	70.2051	86.3494	74.0852	104.413	99.5883	91.6294	94.9443	83.741	120.831	96.2759	128.807	115.608	119.978	105.503	91.2094	122.122
	6.6	52.7382	57.2785	60.2362	77.5599	82.0705	77.2669	101.944	90.944	83.0571	101.43	91.7296	97.7027	89.3554	71.3677	82.853	75.1684	102.337	99.0509	88.2329	90.2467	85.4594	121.96	93.4641	128.859	113.007	120.446	100.002	91.1459	122.552
	6.8	52.8832	57.0087	60.25	77.8572	82.6598	78.0071	103.155	90.3725	85.985	101.146	93.5714	96.8813	83.9688	72.5357	81.4694	76.2539	100.135	97.1276	87.1726	88.3531	86.9913	122.93	91.288	128.702	110.674	120.531	95.8722	91.1352	122.679
	7	53.0057	56.7919	60.189	78.2293	83.0732	78.6706	104.081	90.0786	88.1927	101.065	95.0014	94.7934	81.3766	73.5024	81.1159	77.1743	98.773	94.1871	87.1052	87.4888	88.3231	123.613	90.3495	128.456	108.236	120.193	93.1228	91.1525	121.439
	7.2	53.085	56.616	60.0765	78.5485	83.5386	79.1031	104.668	89.7686	90.648	101.081	96.5439	90.7683	80.8455	74.336	81.0297	78.15	98.3227	89.8337	87.2175	86.7577	89.809	123.854	89.9472	127.96	106.844	119.272	92.7004	91.1923	118.673
	7.4	53.1233	56.4235	59.9242	78.9702	84.0228	79.4585	105.078	89.4211	92.8963	101.057	97.7625	86.0478	80.8605	75.2481	81.0424	79.5294	97.9465	85.4163	87.3986	85.8648	91.1904	123.143	89.6037	127.111	106.363	117.598	93.0901	91.2987	114.639
	7.6	53.1723	56.2625	59.8085	79.4579	84.4924	79.735	105.263	88.8739	94.5796	100.998	98.8407	82.4394	80.9503	76.0124	81.1055	80.6279	97.3647	82.4709	87.5424	85.1892	92.2217	120.847	89.3527	126.222	106.073	113.868	93.5702	91.4502	110.301
	7.8	53.265	56.1527	59.7385	79.8832	84.9079	79.892	105.276	88.14	96.4581	100.903	100.146	79.3556	81.0697	76.5496	81.1786	81.6485	96.8348	81.1376	87.7195	85.1972	93.4462	118.27	89.2319	124.887	105.834	108.701	93.9569	91.5542	107.482
	8	53.3991	56.0499	59.6465	80.1692	85.2019	79.9063	105.23	87.4417	98.1982	100.829	101.415	78.4329	81.1413	77.1744	81.2856	82.8429	96.5205	80.7032	87.9761	85.7328	94.6329	115.136	89.1558	122.836	105.683	104.173	94.1873	91.6584	105.852
	8.2	53.4935	55.9819	59.5148	80.4511	85.4845	79.8351	105.085	87.075	99.4423	100.793	102.264	78.1511	81.229	77.8303	81.3971	84.0775	96.2058	80.6426	88.2732	86.9945	95.8455	112.656	89.114	120.528	105.489	99.9898	94.4019	91.75	105.473
	8.4	53.531	55.9675	59.3894	80.64	85.7456	79.7026	104.75	86.9754	100.608	100.752	102.876	78.0669	81.349	78.4185	81.5092	85.1607	95.9407	80.661	88.538	88.0847	96.8459	111.659	89.1252	117.237	105.131	97.3903	94.5878	91.8073	105.454
	8.6	53.5323	55.9851	59.2632	80.806	85.9188	79.511	104.298	87.0553	101.52	100.718	103.521	77.9792	81.5509	79.163	81.5917	86.5405	95.804	80.7617	88.8437	89.0515	97.9415	111.54	89.1987	113.863	104.715	96.5121	94.7054	91.8466	105.472
	8.8	53.5218	55.9734	59.1653	81.0195	86.0786	79.2236	103.567	87.32	102.193	100.635	103.981	77.9301	81.7374	79.8944	81.6506	87.9096	95.7735	80.7163	89.0642	89.6286	98.7847	111.634	89.3241	111.027	104.128	96.4015	94.8243	91.8544	105.496
	9	53.5478	55.9564	59.0904	81.2362	86.2323	78.8822	102.748	87.5639	102.641	100.514	104.417	77.8856	81.9319	80.4495	81.6967	89.0386	95.768	80.4136	89.1876	89.8798	99.6994	111.694	89.4535	109.48	103.496	96.4815	94.9497	91.8586	105.505
	9.2	53.6407	55.971	58.9716	81.3897	86.3705	78.5344	101.671	87.7744	102.934	100.478	104.78	77.892	82.1079	81.064	81.7003	90.2514	95.7638	79.8759	89.2968	90.072	100.575	111.625	89.5525	108.608	103.046	96.5121	95.0633	91.863	105.504
	9.4	53.7473	56.0211	58.8202	81.5851	86.5566	78.2382	100.596	87.9985	102.866	100.471	104.976	77.9444	82.235	81.6708	81.7028	91.4175	95.7487	79.3001	89.3783	90.3449	101.173	111.512	89.5337	108.387	102.689	96.4159	95.2444	91.9322	105.519
	9.6	53.8513	56.0721	58.7354	81.7886	86.7665	77.867	99.7676	88.3041	102.223	100.426	105.066	78.0417	82.3297	82.2101	81.7216	92.5123	95.7067	78.7717	89.45	90.5346	101.37	111.377	89.4309	108.502	102.355	96.2127	95.4497	92.0072	105.547
	9.79999	53.988	56.1129	58.666	81.9308	86.9217	77.5497	99.1148	88.4982	100.83	100.35	104.927	78.1153	82.4127	82.8493	81.7059	93.3854	95.6898	78.4217	89.6304	90.672	100.418	111.207	89.2326	108.819	102.015	96.0214	95.5952	92.0923	105.612
	10	54.1343	56.1125	58.585	82.0694	87.082	77.1823	98.4494	88.6265	99.1129	100.236	104.423	78.1621	82.4643	83.4994	81.6984	94.3695	95.6684	78.3911	89.7994	90.8337	98.5326	111.099	89.0229	109.125	101.516	95.8403	95.767	92.1518	105.658
	10.2	54.2269	56.1002	58.4614	82.1915	87.2477	76.7993	97.9988	88.7411	97.7652	100.101	103.682	78.2166	82.5311	84.0661	81.7394	95.1296	95.6142	78.4668	89.9855	90.981	96.2317	111.051	88.8543	109.313	100.985	95.6807	95.9581	92.179	105.644
	10.4	54.2352	56.1009	58.2621	82.2217	87.4128	76.4861	97.6326	88.8648	96.6558	99.9342	102.617	78.2516	82.5954	84.7109	81.7841	95.7885	95.5666	78.6023	90.2353	91.0795	93.299	111.042	88.7839	109.392	100.586	95.5054	96.1225	92.2429	105.537
	10.6	54.1548	56.1031	58.0163	82.2406	87.6313	76.1203	97.119	89.0689	95.9942	99.7719	101.775	78.278	82.7205	85.4148	81.8733	96.2648	95.5204	78.748	90.5025	91.1761	91.0802	111.055	88.8139	109.305	100.358	95.3261	96.2913	92.3398	105.383
	10.8	54.054	56.13	57.8308	82.2819	87.8048	75.7709	96.3479	89.2076	95.7248	99.647	101.065	78.2805	82.8742	86.0385	82.0178	96.5047	95.4874	78.8299	90.6982	91.2652	90.3876	111.022	88.9069	109.141	100.274	95.1054	96.4282	92.4614	105.246
	11	54.0018	56.2092	57.6879	82.2897	87.9355	75.5052	95.3217	89.3264	95.5423	99.5565	100.783	78.2657	83.0709	86.6145	82.1422	96.6314	95.4584	78.8768	90.8214	91.3463	90.0346	110.91	89.0838	108.917	100.31	94.9606	96.4717	92.5432	105.159
	11.2	53.9872	56.3335	57.5097	82.3349	88.0629	75.214	94.4379	89.3624	95.3317	99.5199	100.802	78.2293	83.2767	87.3789	82.2653	96.769	95.4249	78.9311	90.8867	91.4806	89.9353	110.709	89.2741	108.822	100.438	94.9749	96.4522	92.6583	105.143
	11.4	54.0182	56.4553	57.3048	82.4186	88.1834	74.919	93.4778	89.3256	95.2	99.5048	100.821	78.2055	83.4578	87.9771	82.3485	96.8662	95.3388	78.9372	90.9076	91.6527	89.9114	110.483	89.3893	108.835	100.612	95.1738	96.4533	92.8054	105.147
	11.6	54.0515	56.5899	57.1313	82.4356	88.2547	74.6109	92.7992	89.2368	95.2168	99.498	100.827	78.235	83.6209	88.5489	82.3728	97.0086	95.2399	78.8676	90.9567	91.7616	89.8938	110.327	89.4103	109.04	100.75	95.5153	96.5308	92.8516	105.183
	11.8	54.0657	56.7428	56.9508	82.4156	88.32	74.3417	92.3083	89.1735	95.4762	99.4875	100.83	78.3178	83.6569	89.2347	82.3761	97.1975	95.2144	78.7133	91.1092	91.7661	89.8562	110.219	89.3533	109.423	100.783	95.8324	96.6445	92.9238	105.25
	12	54.0947	56.826	56.8236	82.4049	88.3682	74.0267	92.0211	89.1603	95.9662	99.4167	100.845	78.4561	83.6341	89.8719	82.3852	97.3441	95.1867	78.4579	91.254	91.7162	89.7935	110.201	89.2208	109.802	100.584	96.1733	96.8025	93.0151	105.309
	12.2	54.1565	56.8229	56.722	82.4094	88.3918	73.7444	91.8577	89.1892	96.4887	99.3227	100.873	78.6341	83.6201	90.4696	82.3983	97.4604	95.1624	78.2155	91.3982	91.6666	89.7095	110.23	89.301	110.087	100.096	96.4641	96.9439	93.0448	105.33
	12.4	54.2658	56.8054	56.5571	82.4145	88.4429	73.5255	91.7752	89.2468	97.1514	99.274	100.859	78.7973	83.6738	90.7803	82.4283	97.6236	95.0824	78.0023	91.5146	91.7285	89.6351	110.279	89.4079	110.248	99.7114	96.6285	97.0245	93.08	105.314
	12.6	54.3913	56.7981	56.3664	82.4348	88.5533	73.3364	91.7267	89.3593	97.6499	99.2992	100.766	78.8947	83.7925	91.0334	82.536	97.8126	94.9507	77.9234	91.6697	91.8969	89.5587	110.35	89.5932	110.256	99.5172	96.6894	97.1315	93.1755	105.221
	12.8	54.4665	56.8082	56.2537	82.4835	88.7242	73.1263	91.6963	89.5098	97.9508	99.3859	100.64	78.9692	83.997	91.3379	82.6648	97.9962	94.7842	77.9312	91.8181	92.1102	89.4666	110.398	89.8374	110.158	99.714	96.6909	97.3077	93.2458	105.079
	13	54.531	56.8622	56.1957	82.5143	88.874	73.02	91.6718	89.6226	98.1616	99.4903	100.453	78.9939	84.2295	91.8267	82.7927	98.2173	94.6272	78.0138	91.9947	92.3729	89.427	110.438	89.9952	109.843	100.122	96.6881	97.4825	93.353	104.853
	13.2	54.5612	56.9689	56.1669	82.5259	89.0185	72.989	91.668	89.6908	98.3879	99.6163	100.301	78.9813	84.3965	92.3827	82.8475	98.4098	94.5062	78.1139	92.1326	92.5805	89.4565	110.462	90.1902	109.372	100.705	96.6685	97.6633	93.471	104.578
	13.4	54.5601	57.0717	56.1469	82.5395	89.1146	73.0249	91.6642	89.7	98.5031	99.7301	100.09	78.9868	84.5076	92.7294	82.85	98.5219	94.429	78.1932	92.2473	92.678	89.5277	110.447	90.2997	108.97	101.175	96.6664	97.7993	93.5315	104.355
	13.6	54.5423	57.1948	56.1006	82.5136	89.155	73.0818	91.6151	89.6898	98.6072	99.827	99.8635	79.0298	84.6137	92.992	82.8158	98.6668	94.3332	78.2554	92.2873	92.7654	89.6181	110.399	90.4174	108.534	101.383	96.6703	97.8756	93.5648	104.135
	13.8	54.5202	57.3092	56.0672	82.3879	89.1698	73.0777	91.4983	89.6953	98.7543	99.907	99.6739	79.107	84.714	93.2189	82.7422	98.823	94.2534	78.3212	92.2393	92.7978	89.664	110.342	90.5852	108.145	101.549	96.6742	97.9471	93.5845	103.96
	14	54.5137	57.4373	56.078	82.2828	89.1566	72.9755	91.3679	89.7411	98.8307	99.9556	99.5419	79.2451	84.8166	93.3821	82.7758	98.9108	94.1518	78.3055	91.9668	92.7908	89.625	110.253	90.6648	107.83	101.637	96.7097	98.0817	93.5947	103.891
	14.2	54.5447	57.5467	56.1708	82.2269	89.1298	72.8359	91.2514	89.7837	98.9092	99.9796	99.3974	79.2973	84.9843	93.5513	82.8415	98.9972	94.0202	78.225	91.195	92.7732	89.5531	110.149	90.6964	107.434	101.633	96.7936	98.2583	93.6306	103.837
	14.4	54.6158	57.6463	56.2789	82.2072	89.1338	72.6489	91.1659	89.7821	99.1004	99.9673	99.2308	79.2858	85.1499	93.7755	82.9491	99.0558	93.9161	78.1707	90.1988	92.7214	89.4813	110.02	90.6847	107.046	101.551	96.9087	98.5022	93.6996	103.792
	14.6	54.69	57.7238	56.2968	82.222	89.1588	72.4717	91.1487	89.7657	99.2124	99.9206	99.0419	79.2067	85.2435	93.8619	83.0968	99.0926	93.748	78.0525	88.9006	92.7195	89.437	109.943	90.6656	106.753	101.455	97.0394	98.7173	93.78	103.782
	14.8	54.7532	57.8516	56.2515	82.2407	89.1987	72.3699	91.1423	89.7562	99.2219	99.9122	98.7627	79.0793	85.2716	93.7891	83.197	99.1682	93.529	77.7551	87.7109	92.761	89.4644	109.915	90.6662	106.735	101.369	97.1026	98.8498	93.8883	103.786
	15	54.7738	57.9905	56.1319	82.2104	89.2717	72.3628	91.1386	89.7499	99.1502	99.9003	98.501	78.9654	85.2961	93.8778	83.2678	99.3138	93.2029	77.543	87.17	92.8518	89.5879	109.936	90.6554	106.948	101.294	97.0647	98.9235	93.96	103.75
	15.2	54.7532	58.0964	55.9898	82.1539	89.3383	72.4214	91.1163	89.7436	98.9973	99.8568	98.2237	78.9661	85.3385	93.9869	83.3308	99.4391	92.8633	77.564	86.9303	92.9863	89.6811	109.979	90.5672	107.236	101.183	96.9399	98.9107	94.0206	103.663
	15.4	54.7195	58.201	55.8688	82.1712	89.3728	72.4779	91.0495	89.688	98.7433	99.7425	97.9597	79.0805	85.4559	93.9589	83.3762	99.5071	92.6369	77.7509	86.8343	93.0485	89.7544	110.033	90.3632	107.433	101.084	96.77	98.8063	94.0188	103.476
	15.6	54.7261	58.2896	55.748	82.2393	89.3972	72.5107	90.9367	89.5491	98.5635	99.6497	97.745	79.223	85.623	94.0155	83.4297	99.5073	92.5397	78.2496	86.7104	93.0851	89.8167	110.061	90.1743	107.514	101.01	96.6292	98.4437	93.9531	103.181
	15.8	54.7849	58.3746	55.6934	82.299	89.4167	72.5134	90.8102	89.4099	98.3656	99.5307	97.5382	79.4101	85.7637	94.2409	83.4683	99.4809	92.6029	78.7472	86.5667	93.1401	89.8426	110.096	90.0853	107.49	100.987	96.5225	97.4247	93.9525	102.902
	16	54.9109	58.5119	55.7136	82.2758	89.4086	72.5152	90.7194	89.2352	98.2243	99.4336	97.1868	79.5868	85.9304	94.244	83.5153	99.4373	92.8055	79.2044	86.4038	93.1853	89.8509	110.135	90.1199	107.443	100.963	96.5176	95.873	93.9888	102.732
	16.2	55.0871	58.7156	55.8341	82.1171	89.3766	72.5339	90.6179	89.1234	98.1088	99.3438	96.89	79.7115	86.1044	94.334	83.5184	99.4552	93.0354	79.4483	86.2401	93.2704	89.8615	110.162	90.2919	107.459	100.883	96.5522	94.5415	94.0746	102.684
	16.4	55.2358	58.8674	55.9992	81.8491	89.3101	72.5607	90.5227	89.0477	98.0047	99.2482	96.6142	79.8323	86.2643	94.4835	83.4481	99.5543	93.3242	79.5218	86.0878	93.4081	89.8672	110.146	90.4621	107.504	100.715	96.5953	93.2521	94.3118	102.75
	16.6	55.33	58.9761	56.1304	81.568	89.2457	72.5345	90.4376	89.0206	98.027	99.1151	96.2757	79.9144	86.4608	94.3828	83.3796	99.7051	93.6314	79.5297	85.9488	93.4793	89.8721	110.113	90.555	107.644	100.489	96.6331	92.5877	94.4404	102.823
	16.8	55.403	59.1008	56.2479	81.1146	89.2111	72.4622	90.3175	89.0472	98.071	98.9883	95.9233	79.9392	86.5713	94.1967	83.3665	99.8488	93.8419	79.4833	85.7779	93.4744	89.8846	110.152	90.6978	107.846	100.324	96.6233	92.5499	94.4989	102.902
	17	55.4423	59.1979	56.3125	80.4443	89.2322	72.3978	90.2073	89.1411	98.038	98.8605	95.5955	79.9457	86.589	94.0788	83.4877	99.9634	93.9162	79.4565	85.596	93.4492	89.9248	110.2	90.8497	108.114	100.228	96.5564	92.8123	94.5437	102.954
	17.2	55.4445	59.2795	56.3111	79.8159	89.2639	72.3495	90.138	89.277	97.7517	98.7861	95.1853	79.9632	86.6006	93.856	83.7083	100.036	93.9248	79.4512	85.3379	93.4482	89.9732	110.269	91.0053	108.366	100.243	96.3801	93.1205	94.5535	102.987
	17.4	55.424	59.3607	56.2716	79.135	89.3017	72.3793	90.0518	89.4027	97.0496	98.7663	94.8431	80.0161	86.6425	93.5335	83.9065	100.064	93.8949	79.4445	84.9692	93.4504	89.9874	110.309	91.1503	108.637	100.302	96.1652	93.2935	94.542	103.032
	17.6	55.4122	59.4355	56.1869	78.7041	89.3417	72.4553	89.9509	89.4998	95.503	98.7736	94.668	80.0526	86.7657	93.4173	84.045	100.07	93.8391	79.4329	84.2585	93.4756	89.9813	110.317	91.2179	108.819	100.387	95.8315	93.3915	94.5812	103.069
	17.8	55.4379	59.5045	56.0956	78.6766	89.3512	72.5395	89.8325	89.4787	93.8491	98.8175	94.5352	80.0618	86.9236	93.2849	84.0425	100.035	93.8215	79.4587	83.2257	93.5038	89.948	110.329	91.2283	108.801	100.49	95.5753	93.4459	94.5848	103.061
	18	55.5001	59.5967	56.0072	78.8164	89.3448	72.5858	89.7232	89.3818	91.9149	98.8742	94.4273	80.0368	87.0919	93.1018	83.9841	99.9821	93.8276	79.4773	82.301	93.5152	89.9239	110.369	91.2827	108.706	100.598	95.5097	93.478	94.5734	103.018
	18.2	55.5687	59.7344	55.9875	78.9252	89.3656	72.5947	89.6289	89.1801	90.3832	98.9342	94.2995	79.9881	87.1945	93.03	83.9967	99.943	93.8535	79.4756	81.4125	93.5218	89.9183	110.494	91.3401	108.639	100.741	95.7359	93.5352	94.6849	102.972
	18.4	55.5977	59.8716	56.0283	78.9281	89.401	72.5882	89.5811	88.9654	89.7722	99.0015	94.1724	79.97	87.238	93.0865	84.0481	99.9328	93.9092	79.4274	80.9752	93.5682	89.9165	110.696	91.3555	108.594	100.891	96.1581	93.6204	94.8761	102.934
	18.6	55.6087	60.0389	56.1045	78.8461	89.3979	72.5732	89.5474	88.7728	89.5499	99.0918	94.0238	79.9794	87.2898	93.1646	84.1224	99.9625	94.0125	79.2483	81.0314	93.6048	89.9009	110.812	91.3472	108.581	101.001	96.5397	93.6945	95.1175	102.909
	18.8	55.6303	60.1858	56.1573	78.7687	89.3724	72.5061	89.482	88.4828	89.5597	99.147	93.9364	80.046	87.4163	93.2437	84.1477	100.018	94.1325	79.0086	81.6956	93.5671	89.8863	110.825	91.3439	108.706	101.069	96.8668	93.7543	95.2403	102.901
	19	55.7322	60.2642	56.1839	78.78	89.3416	72.3757	89.3678	88.1415	89.6093	99.171	93.8668	80.1003	87.6123	93.4235	84.1091	100.076	94.1797	78.6108	82.5469	93.521	89.8802	110.714	91.4041	108.823	101.098	97.1528	93.7759	95.2576	102.899
	19.2	55.9281	60.3547	56.182	78.852	89.3031	72.2344	89.2777	87.898	89.6184	99.168	93.7289	80.1253	87.8568	93.5736	84.0237	100.117	94.1672	78.156	83.6444	93.5115	89.8581	110.483	91.6141	108.985	101.091	97.3206	93.7871	95.1858	102.939
	19.4	56.1604	60.4386	56.1641	78.9422	89.2701	72.1614	89.2177	87.8242	89.5668	99.151	93.5401	80.1228	88.0538	93.7226	83.955	100.167	94.112	77.7148	84.6556	93.5135	89.8489	110.208	91.8165	109.165	101.033	97.3949	93.8483	95.0568	103.012
	19.6	56.2945	60.4832	56.1859	79.0212	89.2598	72.1966	89.2169	87.8657	89.4502	99.1398	93.3677	80.1192	88.1534	94.0792	83.9476	100.233	94.0015	77.4523	85.3623	93.5247	89.8458	109.72	91.956	109.226	100.93	97.4137	93.9745	94.9935	103.078
	19.8	56.3297	60.5559	56.2489	79.1421	89.2295	72.3358	89.2439	88.0441	89.2427	99.111	93.1462	80.1155	88.1811	94.4801	83.9856	100.297	93.913	77.3886	85.7053	93.485	89.8279	109.132	92.015	109.171	100.79	97.3498	94.1161	94.9874	103.101
	20	56.2822	60.6568	56.3043	79.2696	89.1881	72.4631	89.2616	88.1923	89.0842	99.0402	92.951	80.1118	88.232	94.7775	84.0495	100.329	93.8177	77.4792	85.8792	93.3969	89.8302	108.681	92.0229	109.067	100.614	97.2746	94.2716	94.9838	103.02
	20.2	56.2068	60.7831	56.3262	79.3376	89.1413	72.5455	89.2383	88.247	88.9417	98.9407	92.8084	80.0698	88.2973	94.9497	84.1321	100.353	93.7041	77.6571	85.9484	93.3165	89.8437	108.416	92.0717	109.052	100.416	97.1817	94.4041	94.9834	102.888
	20.4	56.1288	60.9265	56.3243	79.3503	89.1196	72.5377	89.2049	88.2699	88.8089	98.8602	92.5937	79.9071	88.3998	95.0825	84.2366	100.371	93.6085	77.8889	85.9965	93.3214	89.8113	108.528	92.1912	109.18	100.261	97.1308	94.4698	95.0991	102.773
	20.6	56.0773	61.0737	56.3064	79.3216	89.1138	72.4739	89.1553	88.2904	88.6375	98.7924	92.361	79.72	88.5168	95.1506	84.3109	100.357	93.4355	78.047	86.0691	93.357	89.7106	108.868	92.3319	109.516	100.158	97.1306	94.5156	95.2813	102.724
	20.8	56.0841	61.1818	56.3093	79.2639	89.0423	72.3824	89.0629	88.2866	88.5014	98.6635	92.2868	79.3437	88.643	95.2568	84.3385	100.315	92.97	78.098	86.1804	93.3799	89.6029	109.256	92.5043	109.855	100.062	97.1588	94.6307	95.4325	102.739
	21	56.14	61.269	56.3672	79.2286	88.9407	72.3131	88.9552	88.2784	88.3251	98.4801	92.2431	78.7533	88.8297	95.444	84.3351	100.284	92.3817	78.1114	86.3799	93.3375	89.5473	109.703	92.6388	110.248	100.104	97.2229	94.7625	95.5341	102.77
	21.2	56.2786	61.3429	56.4701	79.1929	88.8262	72.2248	88.7988	88.2793	88.0219	98.1509	92.2315	78.1809	89.0167	95.5283	84.3048	100.23	91.8642	78.0964	86.6448	93.1996	89.5733	109.958	92.7415	110.661	100.277	97.3208	94.8211	95.5795	102.745
	21.4	56.4483	61.4072	56.5721	79.1469	88.7677	72.1104	88.6351	88.2884	87.7037	97.681	92.2499	77.58	89.203	95.5391	84.222	100.182	91.3532	78.1134	86.9187	93.0494	89.6528	110.081	92.9169	111.035	100.65	97.4391	94.8598	95.5844	102.509
	21.6	56.5566	61.4885	56.6313	79.1255	88.7777	72.0343	88.5385	88.3399	87.4873	97.1918	92.2431	77.1502	89.3423	95.5909	84.153	100.19	91.14	78.0704	87.1526	92.979	89.753	110.131	93.1136	111.48	101.101	97.4996	94.8342	95.5676	102.131
	21.8	56.6284	61.5329	56.6638	79.1508	88.8414	72.0047	88.4194	88.3737	87.2855	96.8062	92.2005	77.0073	89.4131	95.6779	84.1018	100.223	91.1704	77.8657	87.4391	92.9779	89.7992	110.064	93.2564	111.876	101.438	97.5215	94.7524	95.5807	101.618
	22	56.6855	61.5704	56.6818	79.2396	88.8997	71.9887	88.2164	88.3947	87.1246	96.4307	92.1646	77.0447	89.4513	95.8102	84.0877	100.212	91.2837	77.7583	87.7016	92.9769	89.7834	109.953	93.361	112.101	101.682	97.4766	94.6963	95.5881	101.349
	22.2	56.7459	61.6268	56.689	79.3251	88.8986	71.9571	88.0093	88.3954	87.0245	96.1898	92.1464	77.151	89.5229	95.9789	84.1022	100.17	91.3534	77.9037	87.9034	92.9758	89.7904	109.879	93.4171	112.142	101.749	97.3985	94.7799	95.5955	101.439
	22.4	56.8203	61.7209	56.6955	79.409	88.8614	71.8978	87.7681	88.3954	86.9217	96.1486	92.1185	77.2257	89.5708	96.0729	84.1514	100.094	91.4404	78.4033	88.0097	92.9748	89.8842	109.828	93.4714	112.074	101.69	97.3572	94.9443	95.603	101.999
	22.6	56.9068	61.8315	56.711	79.4738	88.8023	71.8062	87.5499	88.4281	86.8031	96.2613	92.1035	77.2463	89.5858	96.0769	84.2032	100.071	91.533	79.0772	88.0685	92.9629	90.0571	109.814	93.6245	111.979	101.507	97.3492	95.1636	95.6472	102.856
	22.8	56.978	62.0069	56.7345	79.4721	88.7262	71.7581	87.4837	88.4734	86.6989	96.4349	92.1155	77.1812	89.5712	96.0807	84.2065	100.103	91.5611	79.9292	88.1169	92.9783	90.2049	109.779	93.7889	111.815	101.225	97.2993	95.3618	95.7373	103.572
	23	57.0792	62.1809	56.7892	79.44	88.6235	71.8048	87.4652	88.5469	86.5956	96.6546	92.1377	77.0931	89.5477	96.0935	84.2037	100.194	91.5784	80.6046	88.1874	93.0125	90.3352	109.651	93.9113	111.495	100.686	97.2447	95.4897	95.8898	104.285
	23.2	57.2306	62.3417	56.8844	79.4149	88.4319	71.8803	87.4004	88.5676	86.4412	96.7801	92.2115	77.0468	89.5736	96.1033	84.1659	100.287	91.6066	80.9361	88.3034	93.0059	90.3966	109.477	94.0183	111.048	100.015	97.24	95.6048	96.0243	104.726
	23.4	57.358	62.4524	56.9886	79.3885	88.2081	71.9551	87.1894	88.438	86.2461	96.7523	92.2918	76.9935	89.6684	96.1379	84.0984	100.317	91.562	81.1367	88.3944	92.9487	90.4011	109.201	94.1514	110.602	99.4658	97.2463	95.7072	96.0665	104.975
	23.6	57.4487	62.5505	57.0987	79.3288	87.8806	71.9657	86.9758	88.3782	85.9337	96.5995	92.3356	76.9595	89.8322	96.1851	84.0317	100.325	91.5111	81.214	88.4636	92.8498	90.4043	108.867	94.3762	110.018	99.2696	97.2924	95.8046	96.0817	105.108
	23.8	57.4638	62.6306	57.1347	79.2473	87.5225	71.9288	86.7183	88.3458	85.407	96.4234	92.3149	76.972	89.9524	96.1982	84.0188	100.331	91.3702	81.2191	88.509	92.736	90.4276	108.464	94.6208	109.546	99.4353	97.3902	95.8968	96.1246	105.134
	24	57.4484	62.6833	57.1607	79.1385	87.1694	71.893	86.391	88.2988	84.7745	96.3203	92.3123	76.9802	89.9987	96.1834	84.0175	100.351	90.939	81.2215	88.5565	92.6404	90.4791	108.101	94.8537	109.182	99.7033	97.4858	95.886	96.1843	105.121
	24.2	57.4232	62.7424	57.1893	79.0593	86.9361	71.8829	86.1598	88.2559	84.2094	96.2196	92.3097	77.0005	90.0005	96.1718	84.0162	100.425	90.38	81.2437	88.6159	92.6184	90.5601	107.684	95.0817	108.818	99.8728	97.5455	95.833	96.2735	105.169
	24.4	57.3996	62.7766	57.2052	79.0011	86.7341	71.8691	85.9344	88.215	83.9378	96.1364	92.2903	77.0429	89.941	96.1609	84.0149	100.481	89.6174	81.2898	88.6925	92.6996	90.6616	107.335	95.1727	108.618	100.055	97.585	95.8077	96.3106	105.277
	24.6	57.387	62.804	57.2114	78.9532	86.5769	71.8637	85.7579	88.1067	83.8505	96.0514	92.2479	77.0556	89.8526	96.0827	83.9976	100.501	88.9832	81.3913	88.7901	92.8624	90.7478	107.182	95.207	108.523	100.34	97.6393	95.8224	96.2643	105.344
	24.8	57.3809	62.8682	57.2164	78.9452	86.4884	71.8419	85.6967	87.9424	83.9409	95.9673	92.1712	76.9444	89.6981	96.0402	83.9753	100.479	88.6513	81.5005	88.9261	93.0575	90.8161	107.186	95.2453	108.436	100.754	97.6783	95.8658	96.2144	105.379
	25	57.425	62.9699	57.2215	78.9464	86.3809	71.8115	85.67	87.8105	84.0873	95.9801	92.0421	76.8341	89.4528	96.0257	83.9667	100.45	88.63	81.5693	89.0455	93.1892	90.8403	107.251	95.2565	108.306	101.317	97.6859	95.9414	96.1893	105.299
	25.2	57.5498	63.0578	57.2717	78.9501	86.2268	71.8088	85.5992	87.5623	84.3024	96.05	91.9415	76.6622	89.0922	95.9834	84.0048	100.431	88.767	81.6345	89.1339	93.2389	90.8593	107.295	95.3353	108.171	102.037	97.6662	96.0076	96.1917	105.142
	25.4	57.8017	63.1745	57.3569	78.966	86.0647	71.8072	85.4722	87.1665	84.4781	96.1169	91.8937	76.5065	88.4063	95.9898	84.0192	100.433	88.9197	81.7132	89.184	93.1696	90.8922	107.293	95.4233	107.965	102.494	97.6173	96.0805	96.2145	105.013
	25.6	58.0939	63.292	57.4781	78.9994	85.802	71.7979	85.2511	86.8939	84.5827	96.1764	91.8873	76.4696	87.8876	96.0437	83.9724	100.437	89.005	81.7226	89.2186	92.9406	90.9556	107.223	95.5787	107.758	102.837	97.5817	96.1877	96.2105	104.976
	25.8	58.2867	63.3443	57.6082	78.9979	85.4949	71.7534	85.004	86.6713	84.6402	96.1731	91.8809	76.4841	87.8506	96.0814	83.8737	100.474	89.0592	81.7457	89.2871	92.6435	91.0261	107.117	95.8498	107.612	103.226	97.5174	96.3649	96.2007	105.076
	26	58.4045	63.3231	57.7055	78.9528	85.2425	71.6816	84.864	86.5914	84.5852	96.1376	91.8536	76.5284	88.3841	96.0917	83.7655	100.528	89.0826	81.8129	89.3981	92.4267	91.1132	106.973	96.1034	107.491	103.55	97.4255	96.5116	96.2603	105.226
	26.2	58.4695	63.2526	57.8184	78.8414	84.9727	71.6461	84.8218	86.5941	84.4905	96.0701	91.7093	76.5985	89.5457	96.1318	83.6444	100.641	89.1012	81.8009	89.5394	92.2807	91.2071	106.723	96.3342	107.439	103.761	97.3374	96.5344	96.4067	105.392
	26.4	58.4763	63.2136	57.9288	78.74	84.7535	71.6506	84.7673	86.6032	84.4563	95.9259	91.5268	76.6806	90.6155	96.1209	83.4383	100.758	89.0655	81.7747	89.6962	92.2989	91.2854	106.322	96.4565	107.457	103.947	97.1113	96.5506	96.5586	105.471
	26.6	58.4865	63.2775	57.9939	78.6912	84.6437	71.6922	84.6914	86.5434	84.5634	95.7882	91.2627	76.7454	91.5949	96.0358	83.1827	100.828	88.968	81.7952	89.752	92.4503	91.3397	105.964	96.489	107.535	104.015	96.58	96.6052	96.7076	105.472
	26.8	58.4908	63.4511	58.0197	78.6736	84.604	71.7389	84.5465	86.471	84.7904	95.688	90.9495	76.7714	92.3014	95.997	82.7703	100.857	88.9174	81.8191	89.7482	92.7347	91.3956	105.545	96.5049	107.681	104.034	95.8799	96.6747	96.753	105.433
	27	58.4944	63.6703	57.9898	78.6552	84.6227	71.7858	84.3623	86.4041	85.2176	95.6737	90.6716	76.7881	92.7409	96.0058	82.3768	100.826	88.8928	81.8504	89.681	93.0174	91.44	104.943	96.5557	107.895	104.033	94.9176	96.7853	96.7069	105.382
	27.2	58.5058	63.8445	57.9337	78.6233	84.681	71.8269	84.2665	86.3521	85.766	95.7137	90.5098	76.7941	92.9773	96.0129	82.1196	100.8	88.865	81.9566	89.5965	93.2021	91.4788	104.36	96.6125	108.102	104.029	94.0707	96.8989	96.6368	105.334
	27.4	58.5178	64.0093	57.8726	78.5954	84.7873	71.8758	84.2302	86.3191	86.1835	95.7643	90.4334	76.8016	93.1713	96.0308	82.0582	100.791	88.8231	82.0562	89.5653	93.3032	91.5112	103.584	96.6833	108.348	104.026	93.6626	96.9691	96.608	105.262
	27.6	58.5166	64.1609	57.8764	78.5729	84.9232	71.916	84.1869	86.284	86.5891	95.7335	90.417	76.8542	93.3221	96.0461	82.1334	100.832	88.7674	82.0415	89.5937	93.3261	91.5259	102.848	96.7505	108.506	104.014	93.7746	97.0549	96.6469	105.186
	27.8	58.5122	64.2668	57.9369	78.5863	85.0269	71.9411	84.1637	86.2354	86.9271	95.5713	90.4609	76.919	93.5208	96.0084	82.2052	100.877	88.7091	82.0292	89.6623	93.3577	91.5454	102.187	96.809	108.654	103.929	94.0972	97.1554	96.6804	105.157
	28	58.5191	64.3568	58.0892	78.6248	85.1075	71.9321	84.1471	86.1663	87.1409	95.3816	90.4822	76.947	93.7078	95.9548	82.1906	100.967	88.6721	82.0715	89.824	93.4715	91.5807	101.726	96.8796	108.766	103.827	94.3866	97.2313	96.7114	105.175
	28.2	58.5944	64.3981	58.2937	78.6432	85.178	71.8794	84.1544	86.0818	87.3469	95.1267	90.4623	76.7522	93.8542	95.9215	82.0829	101.134	88.7116	82.108	90.0398	93.7231	91.6227	101.33	96.9137	108.849	103.676	94.6189	97.279	96.7415	105.237
	28.4	58.723	64.3782	58.4543	78.6282	85.2283	71.8416	84.1598	85.927	87.483	94.885	90.3958	76.2666	93.9913	95.7873	81.9834	101.295	88.7806	82.1308	90.2011	93.9813	91.6895	101.103	96.9144	108.914	103.509	94.7324	97.2898	96.7533	105.32
	28.6	58.9467	64.3438	58.5816	78.6306	85.2688	71.8117	84.1456	85.6891	87.5397	94.5886	90.2647	75.9953	94.112	95.6872	81.8357	101.447	88.7623	82.2092	90.3309	94.1352	91.789	100.986	96.9105	108.961	103.389	94.7463	97.3204	96.7396	105.415
	28.8	59.1961	64.3649	58.6672	78.6347	85.3054	71.7907	84.1063	85.3526	87.5523	94.3275	90.0913	75.9221	94.2396	95.6801	81.6955	101.522	88.6945	82.1856	90.3968	94.2553	91.8556	101.068	96.8763	108.994	103.292	94.7547	97.4182	96.7103	105.475
	29	59.3828	64.4358	58.6766	78.6675	85.3242	71.7711	84.0444	84.947	87.4971	94.1498	89.9286	76.2818	94.3762	95.6748	81.5987	101.538	88.5549	82.1545	90.3873	94.3083	91.9289	101.23	96.8606	109.031	103.29	94.8349	97.5057	96.6735	105.501
	29.2	59.5283	64.5582	58.6685	78.6911	85.3543	71.7549	84.0527	84.5529	87.4227	94.0565	89.8044	76.9413	94.5388	95.6202	81.5296	101.554	88.4236	82.1659	90.3198	94.3053	92.0305	101.488	96.8533	109.086	103.293	94.9351	97.5493	96.6132	105.521
	29.4	59.6101	64.6821	58.6633	78.6642	85.3938	71.7562	84.1513	84.3129	87.2578	94.0146	89.7027	77.6021	94.7126	95.5375	81.5094	101.596	88.323	82.0942	90.3279	94.2845	92.1479	101.731	96.7736	109.144	103.312	94.9921	97.5619	96.5821	105.52
	29.6	59.6304	64.7719	58.6518	78.6185	85.4792	71.7679	84.322	84.2555	87.0851	93.8982	89.6453	78.1964	94.7656	95.4854	81.487	101.711	88.3126	82.0461	90.4144	94.2498	92.2709	101.854	96.6155	109.201	103.301	95.0084	97.5865	96.5724	105.504
	29.8	59.6136	64.8903	58.6728	78.5924	85.5473	71.8026	84.4571	84.4241	87.0048	93.7451	89.6357	78.546	94.7938	95.459	81.475	101.83	88.3675	81.8085	90.5219	94.2458	92.3182	101.93	96.4969	109.287	103.237	94.8668	97.6587	96.567	105.495
	30	59.5753	65.0282	58.7524	78.5431	85.5856	71.8337	84.5674	84.6683	87.034	93.5494	89.663	78.6717	94.8434	95.5212	81.4459	101.922	88.4426	81.4133	90.6271	94.2724	92.2997	101.949	96.4003	109.316	103.036	94.6962	97.8521	96.5473	105.467
	30.2	59.5639	65.1795	58.8372	78.473	85.5809	71.8468	84.623	85.0183	87.1659	93.2995	89.6725	78.6827	94.9216	95.6321	81.41	101.998	88.5524	81.3052	90.6462	94.3367	92.245	101.942	96.3909	109.282	102.724	94.4463	98.0698	96.562	105.419
	30.4	59.5994	65.3478	58.8927	78.4057	85.5345	71.8461	84.6339	85.3681	87.2907	93.1233	89.6718	78.6804	95.0516	95.7175	81.3864	102.11	88.6446	81.4024	90.5817	94.3772	92.1717	101.915	96.4813	109.191	102.387	94.1653	98.2083	96.6512	105.385
	30.6	59.664	65.5274	58.9351	78.3066	85.5079	71.8388	84.6582	85.568	87.357	93.012	89.6618	78.6701	95.156	95.7221	81.3432	102.222	88.7154	81.8808	90.5091	94.3418	92.1545	101.825	96.6572	109.083	102.162	93.9661	98.2763	96.7412	105.329
	30.8	59.7112	65.6668	58.969	78.2254	85.4988	71.8504	84.7187	85.7062	87.3768	92.8836	89.6386	78.6427	95.2603	95.7306	81.3064	102.319	88.7031	82.5037	90.4933	94.2362	92.1738	101.692	96.8362	108.975	102.067	93.8176	98.3223	96.8189	105.284
	31.0001	59.766	65.7286	59.0132	78.1908	85.511	71.8767	84.7749	85.7526	87.433	92.7903	89.6106	78.5293	95.3553	95.7106	81.281	102.424	88.6342	83.2155	90.5655	94.1605	92.2345	101.545	96.9861	108.861	102.112	93.6676	98.3318	96.8832	105.284
	31.2001	59.8244	65.7784	59.0948	78.167	85.5171	71.8932	84.8569	85.7162	87.5478	92.723	89.5813	78.1386	95.4338	95.6526	81.2406	102.509	88.5516	83.743	90.7606	94.0995	92.3333	101.373	97.0781	108.715	102.199	93.5748	98.3377	96.844	105.333
	31.4001	59.8895	65.808	59.192	78.1609	85.5082	71.905	84.9561	85.6721	87.7047	92.6868	89.5306	77.4907	95.5194	95.6271	81.1571	102.56	88.4736	84.1237	90.9371	94.0525	92.4265	101.193	97.1803	108.595	102.299	93.5394	98.3754	96.8158	105.416
	31.6	59.9918	65.8154	59.2469	78.1935	85.4996	71.8767	85.027	85.6426	87.7555	92.6409	89.4794	76.5309	95.5691	95.5839	81.0877	102.669	88.443	84.4938	91.0665	94.0268	92.5172	101.04	97.2682	108.484	102.294	93.5195	98.4421	96.7909	105.465
	31.8	60.1547	65.8497	59.2967	78.2298	85.5126	71.8053	85.0622	85.6212	87.7552	92.6133	89.469	75.5829	95.588	95.4883	81.0618	102.834	88.4614	84.8679	91.1316	94.0586	92.5975	100.868	97.3563	108.454	102.229	93.5716	98.5129	96.7953	105.491
	32.0001	60.3351	65.9469	59.3376	78.275	85.5286	71.7463	85.0437	85.6054	87.7209	92.5875	89.4532	74.9896	95.6159	95.4495	81.1087	102.991	88.5332	85.1754	91.1151	94.1784	92.6268	100.699	97.4502	108.502	102.103	93.7237	98.6282	96.8353	105.47
	32.2	60.4841	66.0492	59.3765	78.3025	85.4992	71.7182	84.9908	85.5852	87.661	92.553	89.4594	74.6153	95.6901	95.477	81.1889	103.077	88.5491	85.3693	91.0875	94.3362	92.6183	100.622	97.5454	108.583	101.956	93.7056	98.7617	96.851	105.435
	32.4001	60.6642	66.1823	59.4382	78.2813	85.3744	71.7166	84.9388	85.5686	87.6566	92.4897	89.471	74.5443	95.8059	95.5026	81.2409	103.085	88.4639	85.5871	91.0287	94.5618	92.607	100.707	97.6832	108.61	101.832	93.5869	98.8409	96.8594	105.411
	32.6001	60.7946	66.3181	59.4975	78.2235	85.2047	71.718	84.9569	85.6	87.6838	92.3688	89.5691	74.5125	95.9631	95.5605	81.2633	103.069	88.2691	85.7193	90.9724	94.7676	92.6179	100.951	97.8498	108.58	101.666	93.466	98.886	96.9115	105.399
	32.8	60.847	66.4047	59.5378	78.1314	85.0652	71.7193	85.0409	85.6711	87.7237	92.1698	89.6415	74.4859	96.0819	95.6656	81.2611	103.062	88.0382	85.7645	90.9762	94.8775	92.6573	101.224	97.993	108.547	101.368	93.4859	98.9005	96.9685	105.376
	33.0001	60.8571	66.4705	59.6	77.9676	85.0086	71.7316	85.1431	85.7052	87.7592	91.9761	89.7105	74.4674	96.2148	95.7153	81.2308	103.125	87.9405	85.7506	91.0538	94.8997	92.7361	101.436	98.1335	108.571	100.929	93.6436	98.9271	97.0089	105.335
	33.2	60.8634	66.5576	59.7117	77.4971	85.0405	71.7375	85.2055	85.655	87.8579	91.7401	89.7525	74.4409	96.2842	95.7451	81.1764	103.235	87.9756	85.7284	91.1381	94.937	92.8213	101.622	98.2648	108.619	100.269	94.1332	99.0141	97.0225	105.28
	33.4001	60.8765	66.6503	59.8369	77.2181	85.1759	71.7414	85.2329	85.5182	87.9767	91.583	89.7397	74.2997	96.3483	95.7692	81.1313	103.318	88.1223	85.4362	91.1538	94.9215	92.8947	101.774	98.4154	108.64	99.5613	94.7316	99.1805	97.0084	105.239
	33.6001	60.9581	66.7359	59.9663	77.3026	85.3025	71.7681	85.1843	85.4315	88.0424	91.4988	89.6961	74.071	96.4353	95.7705	81.0456	103.388	88.261	84.6628	91.1662	94.8497	92.9681	101.906	98.5666	108.584	99.0685	95.0777	99.3509	97.0269	105.233
	33.8001	61.0655	66.8182	60.0271	77.839	85.4857	71.7858	85.1311	85.4515	88.0394	91.4741	89.6766	73.8068	96.5293	95.7676	80.9472	103.476	88.2757	83.8254	91.1832	94.7723	93.0168	102.008	98.7413	108.459	98.7087	95.3592	99.485	97.1021	105.229
	34.0001	61.1373	66.8888	60.0258	78.8774	85.6903	71.8188	85.1234	85.5731	87.9374	91.4039	89.694	73.4403	96.6018	95.7648	80.9026	103.559	88.1023	82.8573	91.1936	94.7446	93.0286	102.124	98.842	108.25	98.5355	95.536	99.5385	97.166	105.204
	34.2001	61.1898	66.9779	60.003	79.805	85.8708	71.8865	85.1311	85.7545	87.8322	91.25	89.7172	73.0666	96.6243	95.7619	80.9378	103.644	87.8327	82.0213	91.2026	94.7636	93.0104	102.309	98.8715	108.064	98.4841	95.5782	99.519	97.2257	105.196
	34.4001	61.2428	67.0979	59.9886	80.7155	86.0292	71.9629	85.1466	85.9027	87.8313	91.1473	89.7458	72.8293	96.6275	95.7248	80.9501	103.687	87.7023	81.6637	91.2589	94.8163	93.0055	102.5	98.8257	107.955	98.338	95.5352	99.4386	97.2438	105.192
	34.6001	61.3057	67.187	59.9973	81.3491	86.1433	72.0235	85.1558	85.9859	87.9216	91.1486	89.7693	72.6471	96.6298	95.7124	80.9851	103.655	87.78	81.7363	91.2193	94.87	93.0438	102.767	98.7558	107.951	98.1791	95.5444	99.3833	97.2244	105.164
	34.8001	61.4252	67.2562	60.0439	81.6075	86.1703	72.0558	85.1091	86.0391	88.0096	91.2836	89.787	72.5325	96.6431	95.7097	80.994	103.593	88.1297	81.8311	91.2	94.8902	93.0989	103.002	98.7001	108.097	98.0912	95.5494	99.3922	97.2049	105.115
	35.0001	61.5762	67.3277	60.0962	81.6942	86.138	72.0323	84.9746	86.048	87.993	91.5346	89.801	72.607	96.7089	95.6937	81.0029	103.509	88.6917	81.9107	91.2362	94.9077	93.1284	103.119	98.6984	108.339	98.1017	95.5308	99.4666	97.1974	104.952
	35.2001	61.7021	67.3706	60.1931	81.6666	86.068	71.9634	84.7522	86.002	87.8698	91.807	89.8223	72.7803	96.7798	95.7181	81.0333	103.448	89.2695	82.0466	91.2408	94.992	93.1024	103.112	98.7393	108.627	98.1899	95.5212	99.6339	97.1912	104.57
	35.4001	61.8561	67.3909	60.3307	81.6625	86.0122	71.8575	84.5229	85.9098	87.6987	92.0521	89.8405	72.9868	96.8495	95.7427	81.088	103.422	89.6611	82.1597	91.2371	95.0868	93.04	102.998	98.7901	108.829	98.3829	95.4108	99.8151	97.1516	104.096
	35.6001	61.9867	67.4404	60.5189	81.7323	85.983	71.7599	84.4189	85.7989	87.5856	92.2131	89.8437	73.1433	96.9414	95.7262	81.1032	103.431	89.9465	82.2458	91.2334	95.165	93.0136	102.849	98.8601	108.852	98.5497	95.2015	99.9817	97.163	103.703
	35.8001	62.0385	67.5036	60.6517	81.9108	86.0099	71.7058	84.3714	85.6491	87.4959	92.3573	89.8443	73.1823	97.0233	95.7358	81.0879	103.441	90.0434	82.3275	91.1841	95.1565	93.0222	102.741	98.9419	108.777	98.6943	94.8401	100.108	97.2138	103.75
	36.0001	62.0517	67.544	60.7118	82.1336	86.0705	71.7086	84.4575	85.5523	87.3886	92.4799	89.845	73.121	97.0928	95.6998	81.039	103.538	89.9922	82.3578	91.114	95.0943	93.0828	102.659	98.9366	108.69	98.778	94.4475	100.14	97.3186	104.27
	36.2001	62.0762	67.5866	60.7351	82.3365	86.1524	71.7609	84.6975	85.5098	87.2715	92.4975	89.8456	73.0849	97.1399	95.5566	80.9623	103.664	89.895	82.3844	91.1181	95.0289	93.1711	102.655	98.8301	108.642	98.7835	94.1977	100.113	97.4933	105.441
	36.4001	62.1249	67.6411	60.7095	82.5861	86.1906	71.8356	84.8158	85.4251	87.1449	92.4329	89.8462	73.0743	97.1709	95.4293	80.9055	103.721	89.8079	82.4883	91.188	94.9786	93.2671	102.701	98.5653	108.654	98.7088	94.1661	100.047	97.617	106.865
	36.6001	62.2081	67.6828	60.6835	82.8124	86.1718	71.9593	84.9276	85.3012	87.072	92.2776	89.8468	73.0642	97.205	95.3573	80.889	103.713	89.7559	82.6538	91.2343	94.9605	93.417	102.796	98.1191	108.722	98.6582	94.434	100.001	97.7355	107.996
	36.8001	62.3557	67.7247	60.691	82.9496	86.1149	72.0789	84.9632	85.1733	87.0832	92.1114	89.8474	73.0611	97.261	95.3357	80.8908	103.662	89.7554	82.8349	91.309	94.9731	93.5809	102.885	97.5949	108.836	98.6978	94.7804	99.9908	97.819	108.999
	37.0001	62.5019	67.7787	60.7415	83.1083	86.0307	72.1684	84.9557	85.0866	87.1847	92.0109	89.848	73.0661	97.3031	95.3773	80.8981	103.578	89.7606	83.0101	91.4104	94.9796	93.6743	102.891	96.7251	108.977	98.8442	95.2269	99.9803	97.8227	109.573
	37.2001	62.5841	67.8297	60.8214	83.2178	85.9628	72.2207	85.0523	85.0278	87.264	91.9662	89.8486	72.9787	97.3311	95.4243	80.9248	103.567	89.7958	83.1229	91.3838	94.9957	93.6732	102.796	95.5647	109.211	99.1126	95.5909	100.03	97.7877	109.895
	37.4001	62.6675	67.8926	60.9606	83.336	85.9385	72.2206	85.149	85.0008	87.3255	91.9831	89.8637	72.8424	97.3508	95.4199	80.9566	103.596	89.7996	83.1904	91.2942	95.0454	93.6459	102.649	94.2072	109.437	99.3706	95.7881	100.151	97.7033	109.982
	37.6001	62.7303	67.9641	61.1363	83.4697	85.926	72.1738	85.2403	84.9198	87.4214	92.0162	89.8711	72.7554	97.3612	95.3619	81.0081	103.691	89.7702	83.2393	91.2245	95.1445	93.6158	102.557	93.0679	109.617	99.6715	95.8667	100.335	97.6816	110.005
	37.8001	62.752	68.0134	61.271	83.5702	85.9439	72.0984	85.4372	84.7727	87.6017	92.0667	89.864	72.8426	97.3698	95.3167	81.0412	103.739	89.7717	83.2785	91.2178	95.1808	93.6552	102.49	91.9142	109.766	99.9875	95.9078	100.57	97.7406	110.091
	38.0001	62.7678	68.0121	61.3759	83.6462	85.9753	72.0798	85.568	84.6113	87.8132	92.1204	89.8374	73.0877	97.4416	95.3172	81.0001	103.753	89.7782	83.2343	91.2245	95.1474	93.7702	102.456	91.0775	109.943	100.232	95.9002	100.756	97.8853	110.278
	38.2001	62.8092	67.9641	61.4232	83.7382	86.0017	72.1228	85.6491	84.5113	87.9382	92.1437	89.7997	73.5589	97.4921	95.2499	80.8674	103.737	89.7857	83.1784	91.2765	95.098	93.8865	102.4	90.6595	110.125	100.498	95.8524	100.909	98.0281	110.515
	38.4001	62.9002	67.9381	61.4356	83.8868	86.0292	72.1805	85.7267	84.4641	87.9548	92.0822	89.8064	74.0547	97.4964	95.1779	80.7313	103.714	89.8109	83.2091	91.2926	95.068	93.9735	102.317	90.3162	110.22	100.736	95.8403	101.031	98.1002	110.705
	38.6001	63.1146	67.9625	61.4062	84.0471	86.0197	72.2801	85.7325	84.539	87.9289	91.9506	89.8142	74.3573	97.4985	95.0675	80.6651	103.687	89.7896	83.3465	91.2509	95.0922	94.0676	102.205	90.0782	110.185	100.9	95.8292	101.13	98.1285	110.908
	38.8001	63.3824	68.0319	61.3615	84.29	85.9617	72.3451	85.6448	84.6284	87.9139	91.8199	89.8217	74.4898	97.5006	94.948	80.6811	103.644	89.6777	83.5405	91.1381	95.1269	94.1429	102.106	89.7992	110.006	101.019	95.7346	101.227	98.0945	111.074
	39.0001	63.6093	68.1039	61.334	84.5246	85.8974	72.3592	85.5364	84.6851	87.9249	91.7029	89.8449	74.5234	97.5027	94.9464	80.7534	103.598	89.5378	83.6404	90.7949	95.1456	94.2353	102.008	89.5428	109.882	101.112	95.6808	101.313	98.0743	111.218
	39.2001	63.8161	68.1273	61.3697	84.6414	85.853	72.4228	85.5172	84.7108	87.9614	91.6719	89.8698	74.5428	97.5048	95.0171	80.8023	103.562	89.4627	83.6255	90.1835	95.1142	94.3314	101.949	89.4408	109.867	101.184	95.6996	101.392	98.1001	111.324
	39.4001	63.9558	68.0982	61.5059	84.7602	85.8461	72.5258	85.5209	84.6787	87.9569	91.6858	89.8822	74.6224	97.5355	95.0638	80.7866	103.556	89.4452	83.6556	89.0472	95.0658	94.4245	101.927	89.4831	109.99	101.142	95.7151	101.516	98.1113	111.35
	39.6001	64.0486	68.0777	61.6386	84.8877	85.8699	72.6131	85.5261	84.5733	87.8795	91.6525	89.9142	74.7511	97.5661	95.0214	80.7586	103.551	89.4656	83.6385	88.0876	95.0419	94.4986	101.953	89.7176	110.193	101.069	95.7756	101.72	98.0684	111.334
	39.8001	64.1569	68.0816	61.7905	85.0048	85.9213	72.6881	85.5431	84.4643	87.7903	91.5442	89.9482	74.8693	97.545	94.8793	80.732	103.547	89.5112	83.7414	87.1264	95.0309	94.6009	102.025	90.0104	110.365	100.998	95.7713	101.908	98.0131	111.34
	40.0001	64.2471	68.1066	61.9602	85.1424	85.9975	72.7173	85.4727	84.3501	87.7718	91.4158	89.9547	74.9316	97.5262	94.7426	80.7433	103.537	89.5748	84.0056	86.5173	95.0113	94.6877	102.086	90.3901	110.495	100.907	95.6875	102.086	98.0536	111.378
	40.2001	64.3122	68.1651	62.0405	85.2943	86.0672	72.7394	85.3088	84.1889	87.8435	91.2849	89.9535	74.9292	97.5187	94.6973	80.789	103.463	89.6586	83.9885	86.4423	94.9158	94.7314	102.096	90.7168	110.572	100.791	95.5342	102.209	98.1499	111.52
	40.4001	64.3501	68.2029	62.0812	85.3726	86.0939	72.8054	85.1879	84.0081	87.9707	91.2638	89.9523	74.9023	97.514	94.6998	80.8057	103.414	89.7361	83.8092	86.509	94.8337	94.7764	102.044	90.9697	110.656	100.714	95.4689	102.239	98.3119	111.655
	40.6001	64.356	68.2311	62.138	85.3973	86.0854	72.9207	85.1342	83.8817	88.05	91.3165	89.9512	74.8935	97.4931	94.7234	80.7768	103.357	89.7653	83.6295	86.5843	94.7808	94.8139	101.976	91.1416	110.735	100.699	95.4959	102.26	98.4499	111.801
	40.8001	64.3645	68.2533	62.1215	85.4536	86.0771	73.0534	85.068	83.8224	88.0787	91.4343	89.95	74.8633	97.4145	94.7719	80.7216	103.301	89.6936	83.4256	86.8569	94.7966	94.8526	101.989	91.2602	110.839	100.722	95.536	102.301	98.5094	111.944
	41.0001	64.4252	68.282	62.0641	85.5413	86.104	73.1191	85.0032	83.7991	88.0783	91.5935	89.9281	74.809	97.2732	94.8086	80.6898	103.249	89.5514	83.3904	87.1014	94.824	94.9371	102.074	91.2921	111.093	100.812	95.609	102.296	98.4836	112.075
	41.2001	64.5306	68.3005	61.9938	85.6343	86.1628	73.1485	84.9506	83.818	88.0606	91.7738	89.8774	74.7902	97.0916	94.8241	80.661	103.175	89.3726	83.5572	87.2969	94.8194	95.0362	102.216	91.2645	111.419	100.954	95.6696	102.277	98.4731	112.252
	41.4001	64.6786	68.2535	61.9363	85.7247	86.2164	73.1925	84.849	83.8426	88.0925	91.9055	89.8566	74.8114	96.8432	94.8236	80.6329	103.117	89.2269	83.7081	87.5333	94.766	95.102	102.433	91.2557	111.847	101.021	95.7149	102.28	98.4804	112.403
	41.6001	64.8531	68.1783	61.9439	85.8035	86.1889	73.2358	84.7096	83.8106	88.1235	91.9347	89.8917	74.8626	96.5295	94.7678	80.6095	103.091	89.1462	83.8688	87.7075	94.6785	95.1309	102.691	91.3152	112.396	100.935	95.8153	102.372	98.4328	112.456
	41.8001	65.0915	68.0864	62.0291	85.9015	86.1351	73.2888	84.5557	83.7903	88.0758	91.9396	89.9575	74.904	95.8724	94.6352	80.612	103.11	89.037	84.1057	87.757	94.6819	95.1451	102.897	91.3936	112.808	100.784	95.904	102.525	98.2764	112.476
	42.0001	65.3215	68.0504	62.0999	86.0504	86.0407	73.3101	84.3277	83.7972	87.985	91.9243	90.0229	74.9185	95.0608	94.5536	80.6643	103.182	88.8952	84.3068	87.7373	94.7861	95.1462	102.983	91.451	113.026	100.527	95.9202	102.716	98.168	112.502
	42.2001	65.4465	68.0967	62.1398	86.2193	85.9657	73.2567	84.0758	83.7704	87.8762	91.8647	90.0863	74.9095	93.9763	94.5744	80.7095	103.215	88.7725	84.4767	87.7505	94.8972	95.144	102.984	91.4688	113.162	100.268	95.8841	102.853	98.1369	112.564
	42.4001	65.5407	68.2005	62.1722	86.3854	85.9239	73.2369	83.945	83.7054	87.7954	91.8405	90.1551	74.8878	92.9559	94.7121	80.7141	103.226	88.7966	84.635	87.763	94.9569	95.1418	102.883	91.4475	113.285	100.082	95.8241	102.892	98.1778	112.678
	42.6001	65.6009	68.2884	62.216	86.5321	85.9014	73.2768	83.8552	83.5764	87.746	91.8011	90.2475	74.9049	92.3343	94.7963	80.6489	103.229	88.8743	84.7544	87.8085	94.9436	95.122	102.774	91.4264	113.443	99.9656	95.756	102.908	98.2376	112.783
	42.8001	65.6306	68.3451	62.2643	86.6387	85.8847	73.3721	83.789	83.3954	87.675	91.7143	90.3401	74.9948	92.0173	94.8294	80.5225	103.232	89.0051	84.8229	87.898	94.8354	95.1239	102.634	91.4363	113.585	100.013	95.6981	102.967	98.2696	112.83
	43.0001	65.6727	68.3665	62.3159	86.7463	85.8689	73.4878	83.7443	83.2488	87.5789	91.5702	90.4232	75.0836	91.8724	94.8043	80.3744	103.242	89.0946	84.9111	87.9886	94.7559	95.1847	102.481	91.4524	113.656	100.188	95.577	103.054	98.2579	112.852
	43.2001	65.7504	68.4136	62.3631	86.8663	85.8641	73.6438	83.6736	83.1171	87.4962	91.4146	90.4575	75.1711	91.834	94.7577	80.3133	103.255	89.1651	85.0393	88.011	94.699	95.2784	102.329	91.416	113.685	100.581	95.2906	103.136	98.2282	112.902
	43.4001	65.8389	68.4895	62.3842	86.9529	85.9135	73.7906	83.5375	82.974	87.4254	91.295	90.4513	75.2651	91.8399	94.7556	80.3736	103.215	89.1923	85.1035	88.0261	94.6519	95.3575	102.183	91.2883	113.694	100.985	95.1622	103.173	98.2199	113.003
	43.6001	65.9592	68.5667	62.4051	87.0235	85.9375	73.9247	83.4029	82.8856	87.4213	91.2189	90.4349	75.2927	91.8745	94.7731	80.4755	103.127	89.1871	85.1126	88.13	94.5792	95.4345	101.99	91.095	113.713	101.23	95.2963	103.205	98.2018	113.131
	43.8001	66.0975	68.6137	62.4526	87.1415	85.9282	74.1479	83.3229	82.8631	87.4712	91.2027	90.4641	75.2806	91.9981	94.8032	80.5683	103.027	89.1698	85.1318	88.1681	94.5078	95.4973	101.843	90.9115	113.747	101.346	95.8392	103.269	98.1116	113.135
	44.0001	66.215	68.6488	62.5045	87.321	85.8956	74.3267	83.1618	82.9531	87.5712	91.2122	90.5316	75.2184	92.1156	94.8087	80.6633	102.982	89.0447	85.1415	88.1763	94.4446	95.5352	101.732	90.6921	113.773	101.34	96.6826	103.361	97.9681	113.115
	44.2001	66.3286	68.6988	62.533	87.5236	85.8736	74.4166	83.008	83.1047	87.5725	91.2502	90.6002	75.1666	92.1768	94.8655	80.6963	102.998	88.8554	85.1749	88.1976	94.4322	95.5507	101.684	90.4789	113.812	101.252	97.3164	103.42	97.8064	113.104
	44.4001	66.4491	68.7502	62.5653	87.7679	85.8536	74.3822	82.8816	83.2856	87.4756	91.3003	90.6041	75.164	92.2139	94.9929	80.6944	103.074	88.4781	85.2432	88.2122	94.4525	95.543	101.714	90.4044	113.902	101.134	97.7289	103.432	97.7444	113.103
	44.6001	66.5749	68.7883	62.5838	87.949	85.8448	74.3556	82.7743	83.4756	87.44	91.393	90.6067	75.169	92.1933	95.131	80.6894	103.144	87.8044	85.2679	88.2257	94.4745	95.5733	101.793	90.4666	114.027	100.896	97.9793	103.445	97.7313	113.192
	44.8001	66.7259	68.8085	62.6082	88.0104	85.826	74.3568	82.6879	83.5815	87.3521	91.4949	90.635	75.2009	92.138	95.275	80.6557	103.117	87.0089	85.209	88.3156	94.4716	95.6322	101.869	90.705	114.226	100.584	98.1198	103.514	97.7045	113.272
	45.0001	66.873	68.8147	62.6181	88.017	85.7726	74.3936	82.6731	83.659	87.2277	91.5322	90.6845	75.2975	92.1125	95.3326	80.5926	103.034	86.5644	85.212	88.4029	94.4334	95.7288	101.907	91.3241	114.419	100.222	98.2239	103.678	97.6145	113.334
	45.2001	67.0005	68.8606	62.5851	88.0232	85.6758	74.481	82.6343	83.7737	87.1081	91.538	90.7118	75.3163	92.1055	95.3237	80.5483	102.936	86.3305	85.2691	88.3818	94.42	95.8227	101.913	91.9796	114.512	99.9813	98.2563	103.872	97.5265	113.414
	45.4001	67.1522	68.9467	62.5725	88.0639	85.5858	74.5704	82.4727	83.8676	86.8254	91.5429	90.7348	75.2846	92.0874	95.2951	80.5659	102.794	86.4296	85.349	88.3339	94.4354	95.9045	101.917	92.7935	114.546	100.068	98.1855	103.947	97.4395	113.509
	45.6001	67.319	69.0729	62.5534	88.152	85.4884	74.6612	82.36	83.9629	86.4371	91.5478	90.7418	75.2959	92.0308	95.2511	80.6334	102.55	86.9082	85.4519	88.3173	94.3863	95.9566	101.956	93.5077	114.556	100.573	98.1108	103.88	97.4471	113.625
	45.8001	67.4565	69.1825	62.5634	88.2669	85.3886	74.7106	82.2527	83.9941	86.2144	91.6164	90.8096	75.2311	91.9875	95.2516	80.6707	101.847	87.4644	85.5398	88.3386	94.2948	95.9938	102.023	93.9465	114.559	101.472	98.0211	103.759	97.5071	113.693
	46.0001	67.5978	69.2629	62.5938	88.3735	85.3036	74.8528	82.1757	83.9821	86.2591	91.6918	90.9139	74.9352	91.9933	95.3301	80.6459	100.771	87.9211	85.6272	88.3971	94.195	96.0779	102.09	94.2576	114.594	102.557	98.01	103.705	97.4982	113.673
	46.2001	67.7218	69.3356	62.6324	88.53	85.177	74.9761	82.1568	83.9716	86.6302	91.7415	91.089	74.5711	92.0587	95.4219	80.597	99.3127	88.2263	85.7451	88.5222	94.1271	96.2085	102.16	94.4607	114.644	103.445	98.0327	103.721	97.413	113.563
	46.4001	67.834	69.3898	62.6829	88.6946	85.0055	75.0753	82.1507	84.0078	87.1543	91.7668	91.2148	74.4224	92.1199	95.5069	80.5674	98.0491	88.5975	85.8574	88.6303	94.0914	96.3208	102.185	94.6015	114.679	104.333	98.0464	103.778	97.3075	113.398
	46.6001	67.9743	69.4176	62.7465	88.8281	84.7665	75.2087	82.1318	84.0642	87.5351	91.8217	91.2455	74.5611	92.1609	95.648	80.5747	97.1556	88.8787	85.9475	88.6616	94.1036	96.3582	102.21	94.7953	114.709	105.058	98.0571	103.842	97.1699	113.274
	46.8001	68.1827	69.4312	62.8359	88.9548	84.5219	75.3397	82.0786	84.1007	87.8854	91.9166	91.2322	75.0033	92.1495	95.7562	80.5989	96.6456	89.0918	85.9772	88.6485	94.0721	96.3355	102.219	94.9731	114.737	105.517	98.0849	103.886	97.0548	113.162
	47.0001	68.4052	69.4419	62.9147	89.0603	84.2033	75.4589	82.0473	84.1181	88.1144	91.9844	91.1881	75.7744	92.1066	95.8219	80.6991	96.5339	89.2647	85.9733	88.5704	94.0504	96.2334	102.216	95.0814	114.734	105.981	98.2186	103.958	96.9076	113.056
	47.2001	68.5419	69.4561	62.9675	89.1557	83.9246	75.5603	82.0357	84.0925	88.2174	92.0105	91.1525	76.5214	92.0908	95.8362	80.7574	96.4872	89.3255	85.9583	88.4973	94.0589	96.1235	102.201	95.148	114.703	106.384	98.4004	104.093	96.7685	113.009
	47.4001	68.6743	69.5983	62.987	89.248	83.7339	75.6167	82.0058	84.0327	88.3173	91.9968	91.1247	76.9674	92.1105	95.8473	80.7847	96.455	89.3494	85.8926	88.5038	94.1321	96.0544	102.148	95.2064	114.595	106.677	98.5337	104.209	96.6597	113.056
	47.6001	68.7651	69.8272	62.9757	89.346	83.5025	75.6861	81.9356	83.9377	88.4223	91.9426	91.1094	77.102	92.0988	95.7952	80.8037	96.4346	89.3587	85.853	88.5542	94.2671	96.0603	102.114	95.1968	114.414	106.924	98.6141	104.297	96.5598	113.159
	47.8001	68.839	70.0412	62.9482	89.4235	83.2873	75.7683	81.8718	83.7484	88.4962	91.8514	91.1349	77.0331	92.0451	95.7468	80.7886	96.3978	89.2859	85.8562	88.6875	94.4063	96.1138	102.131	95.1537	114.253	107.109	98.6204	104.336	96.4814	113.255
	48.0001	68.9416	70.2955	62.8488	89.386	83.0296	75.8889	81.8092	83.5774	88.5618	91.7804	91.1978	76.8587	91.9377	95.7664	80.7476	96.2465	89.2229	85.8891	88.8512	94.4904	96.2074	102.204	95.0907	114.094	107.204	98.6224	104.356	96.4568	113.353
	48.2001	69.0763	70.4774	62.7165	89.2378	82.7017	76.0253	81.7675	83.4612	88.6589	91.7818	91.3371	76.6662	91.9306	95.8099	80.6825	96.0995	89.2106	85.9881	89.0416	94.5896	96.294	102.304	95.0242	113.849	107.26	98.6258	104.393	96.3854	113.336
	48.4001	69.2152	70.5559	62.6569	89.1009	82.4458	76.1824	81.7336	83.4612	88.6283	91.802	91.4935	76.4658	91.9932	95.875	80.5727	95.9864	89.2843	86.1322	89.1356	94.7238	96.316	102.387	95.0437	113.581	107.28	98.6663	104.456	96.3299	113.309
	48.6001	69.3971	70.6195	62.629	89.0816	82.3574	76.2884	81.6698	83.5226	88.5224	91.8437	91.6536	76.3655	92.1272	95.9473	80.4832	95.9479	89.4143	86.277	89.1623	94.8493	96.2894	102.476	95.1216	113.432	107.247	98.7048	104.509	96.2885	113.325
	48.8001	69.5938	70.6653	62.6596	89.2048	82.4017	76.3471	81.6066	83.6814	88.3948	91.8862	91.7671	76.3698	92.2095	95.9946	80.38	95.9644	89.4754	86.3768	89.1627	94.9549	96.2383	102.578	95.2105	113.374	107.169	98.7058	104.567	96.2356	113.406
	49.0001	69.7713	70.7009	62.7215	89.4221	82.5599	76.4035	81.5543	83.875	88.2599	91.9118	91.8423	76.4174	92.1577	96.0528	80.2953	96.018	89.4434	86.4712	89.1053	95.0052	96.1941	102.678	95.2541	113.476	107.079	98.7027	104.653	96.1691	113.48
	49.2001	69.9838	70.7649	62.752	89.5696	82.7868	76.4759	81.5605	83.9822	88.1362	91.9287	91.8948	76.4836	91.9919	96.1249	80.2457	96.0544	89.3471	86.5329	89.0436	94.9865	96.1308	102.721	95.2681	113.745	107.005	98.6878	104.77	96.0776	113.459
	49.4001	70.2064	70.9113	62.76	89.6333	83.011	76.5689	81.6104	84.0132	88.056	91.9209	91.9506	76.5316	91.7946	96.1695	80.2477	96.0637	89.2286	86.5924	89.0038	94.9203	96.0326	102.653	95.2972	114.053	106.977	98.7041	104.977	96.0014	113.363
	49.6001	70.3903	71.0987	62.7728	89.5558	83.2827	76.661	81.7095	84.0383	87.9989	91.8613	91.9996	76.5854	91.6388	96.1937	80.2813	96.0743	89.1483	86.6577	88.9563	94.9331	95.9043	102.464	95.3847	114.244	106.924	98.7035	105.197	95.952	113.261
	49.8001	70.5651	71.2656	62.8159	89.4429	83.6159	76.8111	81.7273	84.0454	87.9029	91.7723	92.0256	76.7218	91.4993	96.1942	80.358	96.1303	89.1104	86.7027	88.9086	95.0203	95.7814	102.096	95.4666	114.39	106.844	98.681	105.318	95.8925	113.246
	50.0001	70.6884	71.4708	62.8894	89.2345	83.9334	76.9829	81.7042	84.0311	87.8324	91.6703	92.0539	76.8648	91.4107	96.1388	80.4836	96.1238	89.1367	86.7155	88.9407	95.1045	95.5793	101.724	95.5204	114.427	106.77	98.6107	105.374	95.8763	113.368
	50.2001	70.7597	71.6693	62.9372	88.6948	84.373	77.1134	81.6364	84.0228	87.8293	91.5731	92.1045	76.9937	91.4001	96.0367	80.5321	96.0258	89.21	86.7417	89.0241	95.1418	95.3623	101.462	95.5243	114.398	106.684	98.5888	105.355	95.8971	113.526
	50.4001	70.8289	71.8057	62.9393	87.7811	84.9072	77.3123	81.5967	83.9888	87.8387	91.4634	92.1511	77.0841	91.4554	95.9498	80.4626	95.8322	89.2503	86.7644	89.0607	95.142	95.0233	101.323	95.5191	114.366	106.675	98.5908	105.312	95.9163	113.599
	50.6001	70.9179	71.9297	62.9153	86.0115	85.4187	77.5282	81.5446	83.9063	87.8349	91.418	92.2245	77.0894	91.5397	95.9034	80.344	95.6679	89.1643	86.7503	89.09	95.1299	94.5986	101.32	95.5709	114.397	106.713	98.5933	105.287	95.9084	113.623
	50.8001	71.05	72.0139	62.9015	83.9301	86.024	77.6502	81.475	83.8225	87.8299	91.4658	92.3452	77.1111	91.5755	95.9187	80.1934	95.6585	88.7704	86.7044	89.1422	95.1613	94.227	101.371	95.6666	114.492	106.738	98.609	105.225	95.8966	113.58
	51.0001	71.2789	72.0755	62.9168	82.3627	86.5065	77.7435	81.4355	83.6934	87.7672	91.6918	92.4497	77.1788	91.5877	95.9378	80.1113	95.7389	88.0268	86.6603	89.1904	95.2345	94.0168	101.45	95.7713	114.69	106.722	98.6178	105.131	95.7971	113.537
	51.2001	71.524	72.1751	62.9305	81.5269	86.9572	77.8052	81.3986	83.5554	87.6475	91.9821	92.5383	77.2301	91.607	95.9992	80.0838	95.8719	87.362	86.6061	89.304	95.3357	93.99	101.605	95.8096	114.88	106.684	98.6336	105.098	95.6746	113.509
	51.4001	71.7246	72.3314	62.9003	81.3938	87.3015	77.8193	81.3711	83.4654	87.5242	92.4178	92.6359	77.2426	91.7038	96.0672	80.0754	95.9688	87.0048	86.5878	89.4473	95.4425	94.0699	101.756	95.7909	114.963	106.685	98.69	105.14	95.5892	113.501
	51.6001	71.8956	72.5143	62.8498	81.7249	87.5178	77.8095	81.4074	83.3846	87.421	92.8306	92.7395	77.2159	91.9282	96.1385	80.0701	95.9986	87.0718	86.6229	89.5147	95.5193	94.1428	101.95	95.7421	114.962	106.782	98.7702	105.262	95.5711	113.527
	51.8001	72.0906	72.7719	62.8037	82.0638	87.6694	77.8343	81.4436	83.3219	87.2966	93.102	92.8221	77.1525	92.107	96.2542	80.0815	95.847	87.4137	86.6987	89.517	95.6193	94.2277	102.162	95.6799	114.868	106.911	98.7967	105.392	95.6298	113.618
	52.0001	72.2551	73.0223	62.804	82.2454	87.8053	77.9997	81.4399	83.2463	87.1747	93.2722	92.9094	77.1134	92.1731	96.353	80.2096	95.5422	87.9009	86.7953	89.4734	95.7491	94.281	102.28	95.5556	114.801	107.086	98.7677	105.495	95.6845	113.751
	52.2001	72.3879	73.2004	62.8347	82.3751	87.9089	78.2001	81.4276	83.1787	87.0907	93.4462	92.9793	77.1187	92.1035	96.3658	80.4602	95.0143	88.3991	86.8939	89.4146	95.8325	94.293	102.301	95.4067	114.761	107.232	98.6759	105.479	95.7645	113.844
	52.4001	72.5484	73.3634	62.8693	82.4331	87.9626	78.4871	81.419	83.0977	87.0287	93.5425	93.0529	77.1076	92.0055	96.4089	80.6967	94.3297	88.7702	87.0162	89.3778	95.8613	94.2744	102.227	95.1864	114.652	107.304	98.5993	105.384	95.8208	113.882
	52.6001	72.6883	73.5328	62.8998	82.343	88.0497	78.8085	81.4353	82.9703	86.9416	93.5901	93.1146	77.0366	91.9839	96.4398	80.9233	93.7197	88.9769	87.0972	89.3344	95.895	94.2498	102.138	94.9976	114.464	107.389	98.5594	105.243	95.8362	113.822
	52.8001	72.7792	73.6749	62.9454	82.1852	88.1344	79.0429	81.5098	82.8527	86.8477	93.5772	93.163	76.93	92.0251	96.4834	81.0631	93.3795	89.1255	87.1325	89.2775	95.9376	94.2437	102.142	94.8867	114.267	107.43	98.5562	105.043	95.8728	113.631
	53.0001	72.891	73.846	63.0454	82.1124	88.1519	79.2798	81.5887	82.7501	86.696	93.5508	93.1937	76.8197	92.0938	96.5626	81.1286	93.1719	89.1796	87.1191	89.1626	95.9849	94.2505	102.223	94.8254	114.112	107.35	98.5541	104.763	95.9813	113.411
	53.2001	73.04	74.051	63.1814	82.1017	88.0886	79.5204	81.6426	82.6559	86.4496	93.5245	93.2537	76.7321	92.132	96.6746	81.1558	93.0874	89.1767	87.0786	88.969	96.0483	94.2921	102.364	94.7865	114.045	107.042	98.55	104.118	96.1014	113.257
	53.4001	73.2002	74.2092	63.2615	82.1759	87.9332	79.6781	81.6462	82.6209	86.2257	93.554	93.3454	76.6534	92.1038	96.7387	81.1556	93.0413	89.127	87.0396	88.6666	96.1392	94.3417	102.462	94.7621	114.033	106.727	98.5409	102.92	96.2257	113.211
	53.6001	73.41	74.347	63.3189	82.2957	87.7122	79.7868	81.6308	82.6563	86.1122	93.62	93.4366	76.5848	92.0103	96.8332	81.1531	92.9722	88.9289	86.9918	88.3124	96.2528	94.3575	102.52	94.7808	114.013	106.625	98.5739	101.536	96.2933	113.196
	53.8001	73.6351	74.5163	63.3596	82.4747	87.5467	79.8501	81.6449	82.6966	86.0235	93.6277	93.5292	76.4984	91.9158	96.9499	81.1317	92.9308	88.6278	86.9158	87.7644	96.4611	94.292	102.535	94.8662	113.912	106.904	98.6644	99.7692	96.3055	113.217
	54.0001	73.8065	74.6474	63.3977	82.6509	87.4133	79.9006	81.7136	82.7718	85.9629	93.5806	93.6405	76.239	91.8584	97.0508	81.1077	92.9461	88.5114	86.876	87.2563	96.7142	94.2042	102.52	94.9719	113.767	107.439	98.7155	98.1161	96.3022	113.256
	54.2001	73.9861	74.808	63.4589	82.8395	87.3582	80.0105	81.778	82.8362	85.9296	93.516	93.7188	75.8702	91.8648	97.1666	81.1409	92.9694	88.7068	86.8464	86.7431	96.9004	94.0759	102.482	95.0931	113.593	108.013	98.6973	97.1521	96.2882	113.266
	54.4001	74.169	75.0011	63.539	83.0108	87.3445	80.1659	81.7862	82.8933	85.8652	93.4976	93.8027	75.7122	91.9557	97.2572	81.2341	92.9267	89.455	86.8097	86.4297	97.0266	93.9385	102.45	95.164	113.399	108.442	98.6137	96.7478	96.2781	113.281
	54.6001	74.3015	75.2547	63.572	83.1842	87.3253	80.3098	81.7641	82.9458	85.8043	93.5431	93.87	75.7348	92.0753	97.2884	81.3461	92.7636	90.5051	86.7472	86.3759	97.0761	93.84	102.464	95.2147	113.162	108.836	98.5252	96.8935	96.2909	113.24
	54.8001	74.4137	75.4793	63.5551	83.2624	87.2709	80.478	81.7376	82.955	85.8084	93.6292	93.9284	75.9095	92.2394	97.296	81.4052	92.5472	91.8417	86.5612	86.4851	97.0735	93.7167	102.569	95.251	112.791	109.128	98.471	97.2483	96.3355	113.137
	55.0001	74.4703	75.7538	63.5057	83.2551	87.1876	80.6617	81.6424	82.9725	85.8509	93.6693	93.9755	76.2588	92.4	97.302	81.3953	92.3072	93.0802	85.9413	86.6571	97.0676	93.5599	102.777	95.3048	112.402	109.305	98.4727	97.7136	96.4135	113.021
	55.2001	74.5054	76.0335	63.4521	83.1874	87.0404	80.8171	81.5532	82.9975	85.8719	93.6527	93.9999	76.6884	92.4815	97.3098	81.3658	92.0832	93.8658	84.8678	86.8515	97.0599	93.4285	103.132	95.3514	112.067	109.452	98.4928	98.0944	96.4892	112.931
	55.4001	74.6011	76.3107	63.4276	83.0792	86.8626	80.9842	81.4604	82.9798	85.8737	93.6213	94.0365	76.9942	92.4929	97.406	81.3303	91.734	94.4706	83.9235	86.9662	96.9782	93.3557	103.483	95.3665	111.868	109.536	98.5025	98.256	96.579	112.91
	55.6001	74.788	76.6266	63.4195	82.8336	86.7157	81.215	81.423	82.8775	85.8751	93.6592	94.1047	77.1798	92.4436	97.5335	81.3205	91.2918	94.7893	82.8981	87.0425	96.8193	93.2822	103.899	95.3464	111.744	109.557	98.5081	98.2891	96.7009	112.92
	55.8001	74.9639	76.9083	63.4372	82.4428	86.4995	81.4175	81.4766	82.6967	85.8765	93.7088	94.2098	77.3167	92.3738	97.6724	81.3803	90.9126	94.9271	82.2066	87.1717	96.5748	93.2541	104.297	95.3268	111.687	109.494	98.5421	98.3307	96.8462	112.905
	56.0001	75.1614	77.0959	63.4707	82.146	86.2552	81.5812	81.6412	82.5312	85.8881	93.7622	94.326	77.4168	92.2815	97.7676	81.4895	90.5125	95.0321	82.0474	87.2788	96.3875	93.2492	104.566	95.3201	111.663	109.344	98.6035	98.4623	97.0759	112.88
	56.2001	75.3449	77.2633	63.5234	81.9905	85.8717	81.6894	81.8051	82.3473	85.9445	93.797	94.395	77.4957	92.1967	97.8636	81.6234	90.2466	95.0756	82.1427	87.3302	96.3114	93.2396	104.73	95.3442	111.654	109.131	98.654	98.6422	97.354	112.873
	56.4001	75.4862	77.3777	63.6186	82.0696	85.4542	81.8063	81.9533	82.1895	85.9675	93.7897	94.4189	77.5832	92.1599	97.9608	81.7418	90.0375	95.1	82.3639	87.3351	96.4031	93.1975	104.817	95.3798	111.643	108.802	98.6944	98.8702	97.5739	112.908
	56.6001	75.6504	77.4486	63.723	82.3091	85.1207	81.9244	82.004	82.1099	86.0039	93.7487	94.4271	77.5976	92.1312	98.0048	81.8539	89.7435	95.2036	82.5681	87.3394	96.5756	93.1258	104.77	95.3816	111.623	108.36	98.7076	99.0476	97.8012	113.023
	56.8001	75.8792	77.5288	63.8496	82.6345	84.8777	82.092	81.9781	82.1094	86.0568	93.7461	94.4404	77.5652	92.0858	97.995	81.9083	89.5314	95.283	82.6737	87.3589	96.7967	93.0113	104.579	95.3351	111.512	107.933	98.7072	99.1511	98.0307	113.172
	57.0001	76.0849	77.6838	63.9679	82.979	84.6866	82.2493	81.8919	82.1714	86.1303	93.7437	94.4864	77.4805	92.0864	97.9787	81.8054	89.6026	95.4083	82.6993	87.4803	97.0304	92.8914	104.318	95.2501	111.429	107.411	98.7056	99.2764	98.2468	113.291
	57.2002	76.2185	77.8488	64.0394	83.1787	84.6234	82.3801	81.785	82.3072	86.2002	93.73	94.5441	77.3718	92.089	97.9281	81.5054	89.9356	95.5048	82.6806	87.6232	97.2375	92.8132	104.131	95.1646	111.436	106.906	98.7039	99.4323	98.5321	113.353
	57.4001	76.3255	78.1115	64.0761	83.2346	84.6594	82.478	81.6886	82.4613	86.2693	93.747	94.6187	77.2804	92.1125	97.9044	80.9126	90.5774	95.5444	82.6951	87.7552	97.3861	92.7947	103.963	95.0473	111.562	106.555	98.6971	99.5439	98.7767	113.39
	57.6001	76.4531	78.4459	64.0918	83.2148	84.7865	82.5994	81.6146	82.5869	86.2588	93.7875	94.7063	77.1721	92.137	97.9942	80.5852	91.1557	95.6245	82.7858	87.7876	97.5725	92.8411	103.839	94.9453	111.685	106.22	98.6527	99.6494	98.932	113.489
	57.8002	76.6044	78.6854	64.0962	83.1105	84.9852	82.7189	81.5906	82.5841	86.2179	93.8711	94.818	77.0823	92.1799	98.1552	80.5728	91.6967	95.6575	82.8662	87.7919	97.7499	92.9097	103.795	94.7979	111.748	105.917	98.4926	99.7726	99.0567	113.617
	58.0001	76.8082	78.9061	64.1078	82.9646	85.1454	82.8817	81.6081	82.53	86.1607	93.9445	94.9156	77.0441	92.2368	98.3226	81.1065	92.0578	95.6756	82.9739	87.787	97.8773	92.999	103.846	94.6285	111.733	105.631	98.2817	99.8992	99.2376	113.818
	58.2002	77.0027	79.1406	64.1151	82.8623	85.2358	83.0133	81.6867	82.4257	86.0764	93.9743	95.0072	77.0836	92.3174	98.5261	82.0751	92.2405	95.7521	83.132	87.7378	97.963	93.0449	104.016	94.4561	111.623	105.223	98.1125	100.063	99.3924	114.005
	58.4001	77.1422	79.35	64.1396	82.7208	85.1468	83.1139	81.8192	82.2916	86.0075	93.9418	95.1207	77.1346	92.387	98.7156	82.9573	92.4065	95.7907	83.2816	87.6464	97.9679	93.0382	104.262	94.3183	111.586	104.902	98.1231	100.203	99.5625	114.116
	58.6001	77.2839	79.5246	64.1782	82.5139	84.9152	83.2107	81.9642	82.2194	85.969	93.9083	95.2375	77.1606	92.4525	98.8207	83.4647	92.579	95.7734	83.5252	87.4304	97.9514	93.0201	104.458	94.1236	111.629	104.815	98.2776	100.252	99.732	114.161
	58.8002	77.427	79.7034	64.293	82.3333	84.6629	83.3369	82.0595	82.2522	85.9514	93.9013	95.3299	77.1656	92.4746	98.8797	83.8812	92.7044	95.7339	83.7465	87.1055	97.9739	92.9989	104.631	93.972	111.749	105.11	98.7318	100.279	99.8896	114.235
	59.0001	77.5626	79.874	64.3787	82.0698	84.3199	83.4585	82.0885	82.4016	85.9727	93.8847	95.4405	77.1691	92.457	98.8726	84.2212	92.7892	95.6981	83.8767	86.7687	98.0131	92.9981	104.673	93.9052	111.851	105.817	99.2275	100.347	99.9569	114.268
	59.2002	77.7293	80.0371	64.4677	81.7338	84.0122	83.5544	82.0661	82.7207	85.9926	93.8767	95.52	77.1725	92.4187	98.7913	84.4239	92.8142	95.6634	83.9264	86.3679	97.9927	93.0167	104.691	93.9048	111.859	106.414	99.5573	100.472	100	114.24
	59.4001	77.8694	80.2805	64.5446	81.4912	83.6704	83.6203	81.9963	83.0273	86.0688	93.874	95.5243	77.2078	92.3618	98.674	84.5466	92.8102	95.6656	83.9601	85.9431	97.8885	93.0508	104.772	94.0255	111.819	106.806	99.8027	100.702	100.073	114.163
	59.6001	77.964	80.5563	64.5753	81.351	83.3298	83.6397	81.9171	83.3535	86.0908	93.8719	95.46	77.2705	92.3366	98.6021	84.605	92.7772	95.6714	84.0032	85.5917	97.5963	93.0799	104.981	94.1716	111.706	107.08	99.9912	100.904	100.101	114.083
	59.8002	78.096	80.7637	64.5706	81.3564	83.0566	83.6628	81.8369	83.7034	86.0125	93.8614	95.3638	77.2943	92.3088	98.577	84.6137	92.731	95.7265	84.0464	85.3682	97.1801	93.0998	105.228	94.1953	111.406	107.205	100.12	100.944	100.07	114.083
	60.0002	78.2641	80.9488	64.5551	81.5843	82.7339	83.7002	81.7663	83.949	85.9633	93.8655	95.2915	77.3026	92.2572	98.5953	84.5977	92.7121	95.784	84.0138	85.2578	96.5219	93.1262	105.608	94.1233	111.074	107.295	100.186	100.921	100.009	114.156
	60.2002	78.4096	81.1006	64.5491	82.0031	82.3459	83.6655	81.7281	84.155	85.9155	93.874	95.2545	77.3266	92.1846	98.6469	84.6247	92.7485	95.8324	83.9198	85.3409	95.8367	93.1306	106.08	93.9683	110.796	107.447	100.274	100.879	99.9882	114.222
	60.4002	78.5731	81.2498	64.5539	82.4585	81.9824	83.5851	81.7909	84.241	85.8982	93.8629	95.2027	77.3802	92.1146	98.7348	84.6931	92.8643	95.8885	83.8466	85.4721	95.3972	93.129	106.556	93.7249	110.726	107.565	100.353	100.853	99.9986	114.24
	60.6002	78.7653	81.4586	64.5729	82.7687	81.5567	83.4329	81.882	84.2787	85.9089	93.8425	95.1144	77.435	92.0494	98.813	84.8	93.0399	95.926	83.8231	85.6665	95.1163	93.1196	107.238	93.5206	110.979	107.57	100.367	100.878	100.106	114.192
	60.8002	78.9259	81.6933	64.6565	83.117	81.1778	83.2719	81.9922	84.2662	85.8942	93.8448	94.9914	77.4679	92.0284	98.873	84.9128	93.1996	95.8834	83.9209	85.8365	95.1263	93.1149	108.105	93.4684	111.434	107.47	100.386	100.964	100.273	114.119
	61.0002	79.1278	81.8801	64.7594	83.3691	80.9107	83.1719	82.0943	84.232	85.8478	93.8944	94.8906	77.4675	92.0223	98.9416	85.0097	93.2668	95.9244	84.0145	85.9437	95.2914	93.1676	108.832	93.5009	112.132	107.308	100.417	101.106	100.492	114.101
	61.2002	79.3543	82.0742	64.8836	83.4806	80.705	83.0891	82.1231	84.21	85.7941	93.9373	94.842	77.4471	92.0036	98.9387	85.0777	93.2624	95.9063	84.0846	86.0347	95.4502	93.2463	109.39	93.6258	112.819	107.207	100.422	101.266	100.658	114.141
	61.4002	79.5094	82.2564	64.9855	83.4103	80.4449	83.0499	82.0642	84.2042	85.7851	93.9715	94.8168	77.4609	92.0186	98.8567	85.1459	93.2017	95.8616	84.1261	86.1131	95.5128	93.3251	109.938	93.7985	113.249	107.261	100.443	101.518	100.748	114.167
	61.6002	79.6241	82.4093	65.0298	83.1664	80.2898	83.011	82.0017	84.2524	85.8085	93.9518	94.804	77.5004	92.0609	98.7831	85.2224	93.1181	95.8435	84.1766	86.1215	95.5449	93.3687	110.259	93.9329	113.528	107.426	100.432	101.785	100.801	114.165
	61.8002	79.752	82.6005	65.0426	82.9278	80.2557	82.9408	81.9523	84.3036	85.8474	93.8879	94.7484	77.4713	92.1178	98.7108	85.3516	93.0516	95.7935	84.2683	86.0854	95.5486	93.3774	110.501	94.0432	113.672	107.58	100.391	101.915	100.763	114.15
	62.0002	79.8836	82.8091	65.0607	82.7663	80.2912	82.8684	81.917	84.3379	85.8401	93.8056	94.7024	77.3909	92.1659	98.6232	85.5121	92.9946	95.7939	84.3773	86.0582	95.4802	93.3249	110.75	94.0565	113.709	107.678	100.364	101.909	100.697	114.063
	62.2002	80.0344	82.9903	65.132	82.8456	80.3352	82.8181	81.9167	84.3074	85.8191	93.8239	94.6883	77.2415	92.102	98.585	85.716	92.9838	95.8523	84.4252	86.0238	95.3875	93.2617	111.039	94.0109	113.707	107.625	100.366	101.8	100.629	113.986
	62.4002	80.2425	83.2191	65.2344	83.1089	80.3455	82.7542	81.9402	84.2158	85.8023	93.9321	94.6301	77.0503	91.767	98.5754	85.894	93.017	95.9325	84.4058	85.9989	95.3148	93.2118	111.303	93.9328	113.694	107.439	100.375	101.74	100.549	113.892
	62.6002	80.4836	83.4774	65.2768	83.5725	80.3229	82.6547	81.9726	84.0444	85.8075	94.0019	94.561	76.8791	91.2136	98.5812	86.0911	93.049	96.02	84.3402	85.9295	95.2526	93.2127	111.637	93.8881	113.637	106.923	100.391	101.785	100.527	113.843
	62.8002	80.6818	83.6997	65.2883	84.1083	80.3254	82.5369	82.0516	83.864	85.8428	94.0432	94.4571	76.5977	90.6365	98.605	86.2279	93.0776	96.1061	84.2616	85.7306	95.2681	93.2464	112.01	93.8902	113.513	106.001	100.424	101.97	100.527	113.878
	63.0002	80.8938	83.8715	65.2916	84.5513	80.3701	82.451	82.1221	83.7272	85.8446	94.0261	94.3201	76.347	90.0748	98.6638	86.3045	93.0914	96.1325	84.1844	85.5364	95.3449	93.3314	112.334	93.9067	113.356	105.067	100.461	102.17	100.554	113.999
	63.2002	81.1084	84.0285	65.3316	84.7909	80.4461	82.3795	82.1754	83.6185	85.8303	94.0046	94.2191	76.1592	89.4914	98.7074	86.2959	93.0954	96.1976	84.0601	85.3234	95.4392	93.3998	112.616	93.8859	113.189	103.937	100.482	102.344	100.579	114.202
	63.4002	81.3101	84.1424	65.4061	84.9284	80.4676	82.3536	82.2221	83.6174	85.8605	94.0051	94.1375	76.1898	89.1092	98.7462	86.213	93.103	96.3	83.9329	85.1869	95.4498	93.4393	112.74	93.816	112.975	102.899	100.471	102.401	100.649	114.366
	63.6002	81.5386	84.2305	65.5205	84.9487	80.4475	82.3459	82.2504	83.6925	85.9089	94.0072	94.0956	76.4551	88.9477	98.7874	86.1242	93.1307	96.4105	83.7975	85.1581	95.3894	93.4523	112.742	93.6659	112.791	102.266	100.427	102.408	100.742	114.457
	63.8002	81.7583	84.3634	65.692	84.8619	80.4237	82.3245	82.2792	83.847	85.9776	94.0197	94.0494	76.7394	88.8611	98.8058	86.0342	93.1592	96.4625	83.6126	85.3302	95.2927	93.4365	112.71	93.5257	112.656	101.758	100.344	102.433	100.881	114.455
	64.0002	81.9211	84.5414	65.8015	84.7713	80.4533	82.3138	82.3316	84.0703	86.0578	94.0278	93.9897	76.9675	88.8342	98.828	86.0206	93.1737	96.4494	83.3728	85.6814	95.2185	93.4451	112.669	93.4202	112.555	101.047	100.26	102.495	101.008	114.398
	64.2002	82.0945	84.6967	65.8713	84.7198	80.5576	82.3417	82.3704	84.2502	86.0574	94.0347	93.921	77.1056	88.8605	98.8728	86.0143	93.1804	96.4062	83.0483	86.0527	95.1891	93.4908	112.639	93.2639	112.52	100.553	100.205	102.585	101.117	114.363
	64.4002	82.2573	84.8875	65.9395	84.6381	80.6738	82.4063	82.3672	84.3521	85.998	94.0571	93.8708	77.1188	88.9457	98.8943	85.9991	93.1862	96.386	82.7928	86.5484	95.184	93.5807	112.59	93.1566	112.543	100.221	100.155	102.738	101.148	114.381
	64.6002	82.3853	85.0733	65.9823	84.5985	80.8001	82.5129	82.3502	84.4176	85.9283	94.1249	93.8148	77.0206	89.0498	98.8841	85.9713	93.2402	96.4287	82.6927	86.9404	95.1769	93.6675	112.52	93.0621	112.636	99.9627	100.158	102.895	101.133	114.472
	64.8002	82.5046	85.2538	66.0094	84.5501	80.8941	82.6097	82.3497	84.4754	85.8627	94.1681	93.7668	76.8846	89.1918	98.849	85.9943	93.2867	96.4952	82.8981	87.1722	95.1969	93.7519	112.495	92.9272	112.774	99.8333	100.178	103.01	101.085	114.581
	65.0002	82.597	85.5003	66.0416	84.4819	80.9809	82.7313	82.386	84.5455	85.8278	94.1464	93.7476	76.7275	89.3053	98.7515	86.0441	93.3196	96.4801	83.4084	87.2412	95.2599	93.8431	112.556	92.7421	112.98	99.7912	100.18	103.123	101.064	114.699
	65.2001	82.6995	85.7428	66.0522	84.402	81.1066	82.907	82.4497	84.6605	85.858	94.0914	93.7557	76.6377	89.3711	98.6737	86.1745	93.3342	96.4065	83.8138	87.0117	95.3305	93.8928	112.687	92.5686	113.168	99.7782	100.177	103.194	101.075	114.803
	65.4001	82.8399	85.9033	66.0698	84.3747	81.1666	83.0883	82.4938	84.7528	85.938	94.028	93.7665	76.6019	89.3631	98.6719	86.3106	93.307	96.3632	84.0572	86.8083	95.3337	93.9103	112.827	92.3718	113.378	99.759	100.174	103.216	101.12	114.886
	65.6001	83.0131	86.0484	66.1003	84.4525	81.1892	83.3099	82.5239	84.797	86.0624	93.9936	93.8502	76.6417	89.2666	98.7206	86.4716	93.2619	96.3712	84.1708	86.7492	95.3203	93.9171	113.013	92.1712	113.619	99.7786	100.171	103.251	101.181	114.937
	65.8001	83.2325	86.1217	66.167	84.6589	81.1855	83.5202	82.5506	84.8111	86.2058	93.9963	94.0034	76.7692	89.1397	98.7482	86.6117	93.1949	96.4431	84.089	86.9935	95.3269	93.9064	113.184	92.013	113.788	99.8479	100.135	103.36	101.22	114.908
	66.0001	83.4451	86.1703	66.2573	84.9176	81.1575	83.666	82.6083	84.8259	86.3078	93.979	94.1429	77.0001	88.9598	98.7445	86.7108	93.068	96.499	83.9175	87.5318	95.3703	93.9012	113.336	91.9308	113.875	99.8896	100.05	103.515	101.24	114.835
	66.2001	83.6519	86.2442	66.3861	85.1963	81.1671	83.8242	82.7001	84.8459	86.2901	93.8766	94.22	77.2138	88.8608	98.7391	86.7992	92.9483	96.5235	83.5948	88.0104	95.4662	93.8731	113.444	91.846	113.899	99.8823	99.9926	103.655	101.225	114.715
	66.4001	83.8018	86.363	66.496	85.274	81.2011	84.0359	82.8527	84.8331	86.1029	93.6192	94.2674	77.4378	88.8703	98.6954	86.8243	92.8523	96.5467	83.2913	88.4622	95.5648	93.793	113.5	91.7325	113.918	99.8311	99.9736	103.755	101.226	114.612
	66.6001	83.9264	86.486	66.5752	85.2402	81.2109	84.2702	82.9945	84.7368	85.8309	93.2891	94.2807	77.603	88.8805	98.6658	86.8098	92.7597	96.5701	83.1969	88.713	95.543	93.7009	113.508	91.6122	113.989	99.7594	99.9935	103.736	101.247	114.599
	66.8001	84.0945	86.6536	66.6549	85.0756	81.2234	84.5465	83.114	84.5919	85.5374	93.0385	94.2578	77.6582	88.9824	98.6497	86.7693	92.7337	96.6454	83.362	88.8715	95.4424	93.5827	113.497	91.4527	114.124	99.6877	100.07	103.66	101.29	114.69
	67.0001	84.2092	86.8116	66.7364	84.8812	81.2295	84.7998	83.2456	84.4543	85.2394	92.8522	94.2569	77.618	89.1163	98.5976	86.7583	92.7641	96.7852	83.8762	89.0041	95.3032	93.4924	113.528	91.321	114.247	99.5385	100.21	103.577	101.351	114.82
	67.2001	84.327	86.9454	66.8028	84.6694	81.2431	84.9799	83.3805	84.2851	84.9594	92.8532	94.262	77.3979	89.191	98.5753	86.7932	92.8204	96.909	84.4511	89.1161	95.2318	93.4655	113.599	91.1982	114.376	99.3093	100.34	103.583	101.484	114.937
	67.4001	84.4671	87.1228	66.8828	84.6058	81.2888	85.0906	83.4762	84.1099	84.8125	93.0345	94.2923	77.1032	89.2609	98.5668	86.9045	92.8394	96.9568	85.0867	89.2619	95.2215	93.4781	113.73	91.1521	114.468	99.1461	100.432	103.674	101.663	115.044
	67.6001	84.6463	87.313	66.9463	84.7275	81.3059	85.2228	83.5729	83.8684	84.8342	93.4424	94.3536	76.8018	89.2998	98.5381	87.0331	92.7351	96.9701	85.5652	89.4017	95.2513	93.4835	113.831	91.1507	114.472	99.1228	100.509	103.866	101.809	115.163
	67.8001	84.8046	87.454	66.9809	84.9821	81.2854	85.313	83.6663	83.6438	84.9835	94.0616	94.4692	76.6552	89.3262	98.4996	87.0875	92.5795	96.952	85.7949	89.5036	95.2944	93.4547	113.903	91.1827	114.395	99.3885	100.589	104.077	101.93	115.266
	68.0001	84.9591	87.5593	67.0196	85.2192	81.2391	85.3652	83.7224	83.5426	85.1525	94.6624	94.5967	76.8647	89.3721	98.4588	87.1025	92.6335	96.9572	85.9285	89.5731	95.3382	93.3409	113.882	91.2291	114.176	99.775	100.642	104.23	102.011	115.378
	68.2001	85.0536	87.6692	67.0943	85.2714	81.1841	85.4219	83.8245	83.5846	85.3917	95.3498	94.6789	77.2264	89.4489	98.3553	87.1269	92.9209	96.9545	86.0205	89.6335	95.4184	93.153	113.806	91.262	113.884	100.34	100.605	104.385	102.008	115.51
	68.4001	85.1127	87.7927	67.1619	85.0867	81.1552	85.5349	83.9365	83.8172	85.6324	95.9656	94.698	77.7977	89.5352	98.2726	87.1601	93.5854	96.9437	86.0726	89.674	95.5111	92.9332	113.762	91.2915	113.478	100.966	100.381	104.501	101.97	115.553
	68.6001	85.1956	87.9218	67.2387	84.9088	81.1239	85.7496	84.0698	84.0703	85.826	96.404	94.7073	78.2571	89.6167	98.2759	87.2033	94.4522	96.9463	86.15	89.6812	95.5502	92.5614	113.742	91.3005	113.02	101.481	100.128	104.537	101.934	115.539
	68.8001	85.3419	88.0971	67.3471	84.9568	81.1055	86.1234	84.1606	84.2591	86.0393	96.729	94.7174	78.6198	89.579	98.3221	87.2484	95.139	96.9505	86.2232	89.6842	95.5544	91.9827	113.781	91.2903	112.605	102.047	99.8307	104.553	101.929	115.505
	69.0001	85.4986	88.2887	67.444	85.4048	81.1137	86.6092	84.2423	84.4116	86.2321	97.0029	94.7826	78.9355	89.4604	98.3377	87.258	95.7426	96.9653	86.2636	89.7073	95.502	91.3457	113.84	91.264	112.041	102.783	99.6569	104.585	101.931	115.439
	69.2001	85.7221	88.4259	67.5265	86.3815	81.1203	87.1153	84.3084	84.4368	86.3407	97.1736	94.8776	79.0899	89.2855	98.3039	87.2424	96.2018	96.994	86.2731	89.7407	95.4478	90.6789	113.889	91.2187	111.472	103.429	99.6523	104.63	101.933	115.398
	69.4001	85.9578	88.5837	67.6104	87.3214	81.1262	87.502	84.3607	84.3943	86.4343	97.2438	94.9812	79.1606	89.1107	98.1384	87.1968	96.5635	96.9702	86.3029	89.7998	95.4392	89.8908	113.889	91.1559	111.034	103.908	99.6826	104.73	101.95	115.368
	69.6001	86.1564	88.7785	67.6483	88.3318	81.182	87.8647	84.429	84.2545	86.4939	97.2265	95.0364	79.2064	89.035	97.8789	87.1603	96.7965	96.891	86.3515	89.8719	95.4223	89.2885	113.842	91.0662	110.704	104.389	99.6534	104.858	101.995	115.342
	69.8001	86.3998	88.9705	67.6455	89.211	81.2263	88.1295	84.5277	84.0071	86.4807	97.1577	95.0337	79.2178	89.0689	97.4427	87.1523	96.9563	96.8345	86.3736	89.8898	95.4254	88.9671	113.738	90.9575	110.617	104.828	99.7594	104.89	102.015	115.339
	70.0001	86.6271	89.2012	67.639	89.7819	81.25	88.3626	84.6329	83.7101	86.5529	97.0785	95.0267	79.2081	89.1796	96.9574	87.159	97.0265	96.8364	86.4176	89.9245	95.4499	88.7912	113.585	90.8408	110.704	105.139	100.194	104.863	102.037	115.363
	70.2001	86.8798	89.4173	67.649	90.2013	81.2701	88.5268	84.7523	83.2957	86.6505	97.0039	94.9901	79.1693	89.2855	96.5635	87.1853	97.1131	96.8588	86.4218	90.0525	95.5129	88.7439	113.434	90.7541	110.872	105.476	100.969	104.818	102.078	115.408
	70.4001	87.0913	89.5711	67.6987	90.6406	81.2866	88.6154	84.8577	82.9441	86.7494	97.0362	94.9877	79.1417	89.3546	96.2175	87.2558	97.2196	96.8495	86.4026	90.1913	95.6107	88.796	113.349	90.6793	111.062	105.702	101.851	104.805	102.221	115.435
	70.6001	87.2853	89.753	67.8061	90.9741	81.285	88.6599	84.9624	82.7777	86.8605	97.1221	95.0082	79.1655	89.4294	95.9944	87.3524	97.2952	96.7831	86.3961	90.3442	95.7298	88.9356	113.326	90.6131	111.146	105.794	102.71	104.852	102.522	115.434
	70.8001	87.4419	89.9988	67.9351	91.1761	81.2729	88.6293	85.1013	82.6334	86.9704	97.2096	95.0151	79.204	89.4721	95.9	87.4735	97.2807	96.6233	86.3795	90.458	95.7731	89.0625	113.367	90.5908	111.143	105.869	103.579	104.945	102.851	115.422
	71.0001	87.6266	90.2362	68.0414	91.3187	81.2694	88.5764	85.2521	82.5541	87.0414	97.3001	95.032	79.2327	89.4819	95.9019	87.4968	97.2304	96.4789	86.2219	90.4882	95.7541	89.1095	113.429	90.5883	111.024	105.932	104.132	105.029	103.162	115.415
	71.2001	87.8113	90.5152	68.1511	91.4243	81.3182	88.4715	85.4114	82.5644	87.085	97.3372	95.0609	79.2551	89.4877	95.9536	87.4145	97.2022	96.4261	85.8609	90.4584	95.7091	89.1065	113.489	90.5875	110.836	105.971	104.523	105.064	103.26	115.395
	71.4	87.9595	90.8025	68.2343	91.5013	81.408	88.3632	85.5133	82.702	87.0956	97.3588	95.1339	79.2523	89.4935	95.9541	87.2674	97.2141	96.4575	85.3296	90.4331	95.6563	89.017	113.504	90.5868	110.747	105.979	104.874	105.091	103.171	115.376
	71.6	88.0941	91.048	68.2791	91.5202	81.5627	88.3082	85.6111	83.004	87.0877	97.397	95.2218	79.2624	89.5611	95.925	87.1725	97.3114	96.5137	84.7607	90.4508	95.6361	88.8927	113.481	90.5815	110.802	105.951	105.098	105.145	102.955	115.381
	71.8	88.2878	91.3369	68.2857	91.575	81.7178	88.3153	85.686	83.3978	87.1043	97.3755	95.3328	79.3112	89.6445	95.939	87.1483	97.433	96.5796	84.4352	90.46	95.6573	88.6909	113.429	90.544	111.052	105.927	105.215	105.213	102.788	115.384
	72.0001	88.4612	91.6322	68.2525	91.7078	81.902	88.3626	85.7526	83.7296	87.1419	97.3257	95.4158	79.348	89.7185	95.9659	87.2034	97.4968	96.6057	84.2543	90.4757	95.6638	88.4034	113.325	90.4966	111.368	105.89	105.297	105.299	102.768	115.417
	72.2	88.6468	91.8586	68.2193	91.8459	82.0712	88.5205	85.8198	84.0084	87.1771	97.2906	95.5008	79.3471	89.7248	96.0062	87.2561	97.538	96.5877	84.2634	90.5187	95.6808	88.1504	113.228	90.4533	111.749	105.795	105.363	105.38	102.784	115.472
	72.4	88.8578	92.053	68.2132	92.0195	82.1989	88.7	85.8691	84.1167	87.2168	97.2829	95.6039	79.3212	89.7196	96.0485	87.2447	97.6018	96.5596	84.3363	90.5665	95.7569	87.9639	113.168	90.4179	112.018	105.615	105.415	105.437	102.849	115.534
	72.6	89.0483	92.2127	68.2615	92.1738	82.3508	88.887	85.9109	84.143	87.2062	97.2676	95.75	79.2989	89.6866	96.0476	87.169	97.6693	96.5362	84.4317	90.6477	95.8761	87.9125	113.221	90.4008	112.144	105.164	105.444	105.501	102.929	115.533
	72.8	89.1734	92.3381	68.3189	92.271	82.4909	89.1403	85.9682	84.1542	87.1478	97.3012	95.867	79.303	89.6734	95.9858	87.1325	97.7382	96.5265	84.5244	90.7266	96.0086	87.9962	113.377	90.4051	112.286	104.414	105.463	105.589	103.054	115.486
	73	89.308	92.4857	68.407	92.3339	82.5716	89.3668	86.1263	84.2184	87.0957	97.321	95.9658	79.3344	89.6549	95.9372	87.1228	97.7405	96.5378	84.5651	90.7201	96.0811	88.1934	113.519	90.3797	112.483	103.75	105.476	105.648	103.215	115.435
	73.2	89.4729	92.7034	68.5053	92.3891	82.5939	89.5812	86.3102	84.3077	87.0668	97.2608	96.0242	79.4051	89.628	95.922	87.12	97.6791	96.5644	84.5383	90.6821	96.0699	88.4178	113.621	90.3025	112.673	102.998	105.52	105.68	103.344	115.41
	73.4	89.6368	92.9202	68.5865	92.4296	82.6027	89.7295	86.5476	84.4677	86.9642	97.2192	96.0658	79.4545	89.6179	95.9154	87.1001	97.5691	96.5934	84.4569	90.6307	95.9634	88.5929	113.598	90.2267	112.915	102.308	105.603	105.694	103.422	115.427
	73.6	89.8558	93.1037	68.6534	92.451	82.6221	89.8412	86.7998	84.6005	86.857	97.2363	96.1303	79.4668	89.615	95.911	87.0172	97.4747	96.6532	84.2878	90.5828	95.8484	88.7879	113.519	90.1384	113.191	101.822	105.651	105.729	103.49	115.43
	73.8	90.093	93.3279	68.7457	92.4738	82.6788	89.9646	86.987	84.6687	86.7579	97.2534	96.2543	79.5	89.6127	95.9009	86.9063	97.4845	96.6901	84.126	90.5825	95.7643	89.0754	113.443	90.0608	113.507	101.453	105.667	105.855	103.564	115.423
	74	90.285	93.5871	68.8182	92.5148	82.7693	90.012	87.1021	84.6506	86.6762	97.2243	96.4057	79.5535	89.6013	95.8204	86.8728	97.5392	96.6472	84.003	90.6054	95.7312	89.3382	113.41	90.019	113.817	101.119	105.697	106.088	103.617	115.411
	74.2	90.5194	93.849	68.8702	92.6325	82.8431	90.0278	87.2377	84.5225	86.5957	97.1467	96.5688	79.5827	89.5671	95.7424	86.9004	97.5984	96.5449	83.9539	90.597	95.7386	89.5135	113.386	90.0059	114.222	100.976	105.716	106.3	103.701	115.441
	74.4	90.7613	94.1866	68.9227	92.7318	82.8902	90.0165	87.3293	84.4132	86.5401	97.0078	96.6664	79.5735	89.5113	95.7091	86.9053	97.5962	96.3907	83.9617	90.5626	95.7443	89.6429	113.371	89.994	114.561	101.017	105.707	106.491	103.815	115.598
	74.6	90.9518	94.5157	68.9396	92.7776	82.945	89.9875	87.3767	84.388	86.5425	96.8435	96.7581	79.4904	89.5066	95.6991	86.8898	97.5696	96.1836	83.9892	90.5735	95.7604	89.6907	113.395	89.9833	114.706	101.135	105.68	106.579	103.899	115.867
	74.8	91.1475	94.74	68.9069	92.7555	82.9863	89.9733	87.3843	84.5808	86.5191	96.8041	96.9158	79.4161	89.5647	95.7442	86.8225	97.514	95.9527	84.0715	90.6375	95.7708	89.6973	113.441	89.9727	114.694	101.203	105.654	106.621	103.99	116.102
	75	91.3269	94.965	68.8442	92.7031	83.0179	89.9687	87.3563	84.8598	86.4946	96.8712	97.0554	79.3494	89.6683	95.8051	86.7133	97.4852	95.7349	84.1804	90.7047	95.7806	89.6777	113.545	89.9765	114.5	101.216	105.629	106.698	104.084	116.309
	75.2	91.4737	95.1703	68.803	92.6299	83.0169	89.9315	87.3265	85.1384	86.4699	96.9362	97.1354	79.3502	89.7469	95.8502	86.6395	97.4918	95.2696	84.368	90.7659	95.8766	89.6438	113.681	90.0017	114.271	101.237	105.643	106.823	104.177	116.382
	75.4	91.6965	95.3541	68.8071	92.5893	83.0155	89.808	87.3485	85.3054	86.4092	97.0279	97.1499	79.3637	89.784	95.8332	86.6141	97.4907	94.6291	84.5707	90.78	96.0149	89.6307	113.783	90.0529	113.972	101.314	105.716	106.938	104.334	116.339
	75.6	91.9567	95.5782	68.8705	92.5557	83.014	89.6779	87.3973	85.4287	86.3152	97.1131	97.1549	79.4037	89.7824	95.8091	86.6029	97.4703	93.736	84.7132	90.7844	96.1546	89.6545	113.888	90.1064	113.698	101.472	105.82	107.036	104.533	116.205
	75.8	92.2009	95.8074	69.0233	92.5551	83.0126	89.4918	87.4473	85.5844	86.1829	97.2468	97.1598	79.4717	89.7783	95.7559	86.5709	97.4272	92.7491	84.7463	90.7889	96.3111	89.7221	113.954	90.1393	113.595	101.669	105.863	107.12	104.713	116.044
	76	92.5047	95.9785	69.1684	92.5607	83.0111	89.3134	87.5303	85.908	86.0381	97.416	97.1944	79.5292	89.7601	95.6881	86.5033	97.3915	91.8933	84.7511	90.8087	96.403	89.7935	113.983	90.1285	113.741	101.907	105.863	107.192	104.893	115.973
	76.2	92.7957	96.1602	69.3383	92.5376	82.9888	89.129	87.67	86.2592	85.8934	97.5205	97.2804	79.6046	89.755	95.6209	86.4417	97.341	91.3426	84.7807	90.8672	96.3869	89.848	113.981	90.1031	114.43	102.108	105.845	107.242	105.036	115.978
	76.4	93.0155	96.3322	69.4722	92.4932	82.9569	88.9265	87.8202	86.6473	85.7188	97.5305	97.3224	79.7034	89.7524	95.5993	86.423	97.3117	90.9387	84.853	90.9112	96.297	89.8245	113.972	90.0731	115.259	102.366	105.837	107.272	105.117	116.122
	76.6	93.262	96.5158	69.6121	92.4202	82.944	88.7427	87.9991	86.9584	85.6086	97.4545	97.3264	79.7267	89.7359	95.5769	86.405	97.2658	90.4352	84.917	90.9815	96.1459	89.7739	113.993	90.0439	116.315	102.795	105.845	107.291	105.192	116.333
	76.8	93.4858	96.7333	69.7366	92.3138	82.9499	88.6728	88.2392	87.2664	85.5084	97.2995	97.3157	79.6872	89.6849	95.5852	86.3389	97.1896	90.1349	84.9665	91.124	96.0429	89.738	114.053	90.0449	117.712	103.281	105.874	107.322	105.296	116.584
	77	93.6453	96.9302	69.8548	92.2426	82.9789	88.7151	88.4447	87.6514	85.4612	97.053	97.3447	79.6223	89.6056	95.5974	86.2231	97.0852	89.9791	84.9791	91.2875	95.9995	89.7431	114.12	90.084	119.116	103.987	105.915	107.421	105.396	116.759
	77.2	93.8185	97.089	69.9329	92.1938	83.0568	88.8233	88.6684	88.3183	85.5065	96.9449	97.4263	79.5603	89.5158	95.5696	86.1044	96.9768	89.8874	84.9943	91.427	96.0309	89.7693	114.188	90.1951	120.298	104.635	105.926	107.613	105.526	116.815
	77.4	94.0473	97.2425	70.0018	92.2012	83.1149	88.945	88.8588	89.0262	85.5698	97.019	97.5034	79.4901	89.4228	95.5165	86.0536	96.7532	89.7667	85.0143	91.5335	96.0905	89.8036	114.211	90.3417	121.201	105.393	105.943	107.805	105.69	116.758
	77.6	94.3052	97.4171	70.0763	92.2713	83.1554	89.0759	89.0079	89.9338	85.5969	97.3467	97.5413	79.3037	89.4346	95.4558	86.0819	96.4285	89.6512	85.0292	91.54	96.185	89.8358	114.193	90.4471	122.089	106.083	105.974	108.023	105.83	116.672
	77.8	94.519	97.6131	70.1167	92.3304	83.1846	89.1962	89.139	90.884	85.6373	97.9139	97.5545	78.9878	89.5717	95.4258	86.1266	95.9778	89.5727	85.0062	91.5077	96.2495	89.8511	114.199	90.5301	122.823	106.573	105.969	108.192	105.95	116.621
	77.9999	94.7483	97.7753	70.1863	92.3266	83.2005	89.2849	89.2799	91.772	85.6184	98.6177	97.5421	78.7065	89.7431	95.4434	86.1454	95.5981	89.7019	84.9645	91.5102	96.2701	89.8486	114.242	90.5553	123.266	106.846	105.93	108.269	106.021	116.589
	78.2	94.9557	97.9731	70.2968	92.2641	83.2342	89.4104	89.4001	92.5051	85.5196	99.1203	97.5405	78.6881	89.9586	95.5	86.1249	95.497	90.0409	84.9306	91.5161	96.286	89.8263	114.291	90.506	123.677	107.089	105.887	108.293	106.046	116.522
	78.4	95.1192	98.2	70.414	92.1374	83.3135	89.5974	89.524	93.2356	85.4325	99.5355	97.5424	78.9209	90.0379	95.5381	86.1014	95.7023	90.5922	84.9458	91.5799	96.3261	89.7551	114.331	90.3997	124.031	107.45	105.869	108.246	106.017	116.514
	78.6	95.3257	98.4245	70.5526	92.0468	83.3952	89.8053	89.6661	93.7587	85.3613	99.8334	97.5443	79.5555	90.0361	95.5337	86.0594	96.163	91.1822	84.9882	91.6522	96.378	89.6605	114.35	90.3059	124.266	107.949	105.889	108.182	105.963	116.548
	78.7999	95.5648	98.7048	70.7396	91.9832	83.4885	89.9897	89.8253	94.1216	85.3292	99.9708	97.5655	80.4458	89.9694	95.5145	86.004	96.5776	91.56	85.0159	91.738	96.4303	89.5609	114.386	90.2429	124.46	108.693	105.971	108.112	105.936	116.611
	78.9999	95.7511	98.961	70.9114	91.8435	83.5621	90.2017	90.0293	94.4194	85.3521	99.9822	97.5885	81.1606	89.9185	95.5007	85.9058	96.981	91.828	85.0424	91.829	96.4795	89.5026	114.437	90.1877	124.565	109.829	106.082	108.062	105.911	116.705
	79.1999	95.9401	99.1087	71.0238	91.6083	83.6201	90.4166	90.306	94.6626	85.4476	99.9624	97.6615	81.6467	89.8984	95.4539	85.797	97.2967	91.9689	85.0254	91.9041	96.4553	89.5027	114.518	90.147	124.605	111.139	106.148	108.044	105.915	116.783
	79.3999	96.1035	99.2473	71.1594	91.0759	83.7029	90.6052	90.5924	94.8152	85.5228	99.9413	97.8191	81.9937	89.8946	95.4252	85.6804	97.5198	92.0251	84.9984	91.9542	96.4016	89.5303	114.584	90.1398	124.579	112.235	106.22	108.055	105.956	116.844
	79.5999	96.2456	99.3776	71.3048	90.0706	83.855	90.8371	90.875	94.9734	85.5528	99.8735	97.9603	82.2263	89.8912	95.4096	85.6236	97.7565	92.0804	85.0624	91.9683	96.3066	89.5315	114.615	90.163	124.527	113.514	106.301	108.09	106.026	116.885
	79.7999	96.451	99.4973	71.4193	88.9451	84.0182	91.0301	91.1235	95.0951	85.5484	99.8561	98.0812	82.3631	89.8727	95.3555	85.5939	97.93	92.1015	85.1093	91.8735	96.0623	89.5102	114.608	90.2428	124.47	114.787	106.35	108.138	106.162	116.917
	79.9999	96.6799	99.662	71.5388	88.1109	84.1904	91.2496	91.3218	95.168	85.526	99.8417	98.2029	82.4397	89.8787	95.3643	85.5556	98.0593	92.1276	85.1023	91.609	95.5475	89.4944	114.556	90.3604	124.43	115.734	106.388	108.228	106.317	116.936
	80.1999	96.8749	99.8493	71.6444	87.5098	84.3775	91.464	91.4261	95.2299	85.5099	99.8532	98.2692	82.5219	89.8854	95.4081	85.4679	98.0961	92.1909	85.0585	91.2308	95.0204	89.5296	114.438	90.5164	124.458	116.644	106.456	108.354	106.406	116.897
	80.3999	97.0987	100.027	71.7291	87.2977	84.4828	91.6332	91.5429	95.2535	85.5123	99.9186	98.3429	82.5891	89.8658	95.442	85.4049	98.1001	92.3028	85.0032	91.0022	94.9293	89.6266	114.094	90.6323	124.578	117.411	106.526	108.488	106.436	116.824
	80.5999	97.3014	100.261	71.8544	87.2941	84.5458	91.7758	91.6352	95.2455	85.5263	99.9823	98.4473	82.6562	89.8317	95.4511	85.3738	98.0228	92.3975	84.9588	91.0534	95.3333	89.6987	113.492	90.7379	124.775	117.934	106.59	108.581	106.423	116.746
	80.7999	97.4709	100.548	72.0052	87.3126	84.6219	91.8397	91.6917	95.2212	85.5093	100.009	98.5527	82.7004	89.8031	95.3887	85.3981	97.7739	92.4848	84.9565	91.4464	96.4481	89.7175	112.831	90.8078	124.933	118.434	106.654	108.634	106.413	116.726
	80.9999	97.6943	100.81	72.1292	87.1822	84.7024	91.8489	91.7385	95.0584	85.4894	99.9257	98.6749	82.7154	89.8536	95.349	85.4516	97.3511	92.581	84.9716	92.0938	97.8139	89.6943	112.047	90.8913	125.02	118.891	106.705	108.677	106.396	116.784
	81.1999	97.9012	101.111	72.2579	86.9078	84.7684	91.817	91.7813	94.8026	85.5607	99.8203	98.7665	82.6966	89.984	95.3184	85.5228	97.0461	92.6186	84.9591	92.5999	98.7205	89.6305	111.347	90.986	125.054	119.19	106.755	108.698	106.383	116.882
	81.3999	98.0374	101.373	72.3771	86.6163	84.8145	91.7374	91.8375	94.3829	85.6713	99.7049	98.8187	82.6432	90.1052	95.3081	85.5695	97.1615	92.6176	84.9612	93.0379	99.4636	89.5773	110.937	91.0797	125.061	119.422	106.841	108.685	106.426	116.981
	81.5999	98.1738	101.578	72.4564	86.2541	84.8254	91.7663	91.8641	93.8967	85.8267	99.5975	98.8646	82.6068	90.1617	95.3246	85.6099	97.7206	92.6124	84.9674	93.3506	99.8751	89.5618	110.732	91.2339	125.102	119.634	106.956	108.671	106.508	117.05
	81.7999	98.3254	101.819	72.5498	85.8768	84.8181	91.8973	91.8968	93.486	86.0324	99.5123	98.8857	82.5861	90.1349	95.3196	85.6844	98.8622	92.5788	84.9939	93.5109	100.124	89.5641	110.638	91.4308	125.218	119.815	107.019	108.689	106.631	117.09
	81.9999	98.4528	102.053	72.6571	85.6073	84.8462	92.0609	91.9626	93.2015	86.2051	99.3868	98.8764	82.601	90.0778	95.2768	85.7689	99.8555	92.5326	85.0369	93.6217	100.324	89.581	110.656	91.6294	125.382	120.08	107.038	108.757	106.756	117.115
	82.1999	98.5844	102.234	72.7596	85.399	84.9521	92.3385	92.0487	92.963	86.4102	99.2307	98.8483	82.6517	90.0225	95.2497	85.8289	100.779	92.46	85.0805	93.6784	100.52	89.5954	110.681	91.8846	125.539	120.364	107.062	108.887	106.875	117.126
	82.3999	98.7891	102.389	72.8742	85.4024	85.1356	92.6725	92.1925	92.76	86.634	99.1397	98.7972	82.756	89.9563	95.2586	85.8443	101.376	92.3923	85.094	93.6502	100.735	89.6095	110.691	92.2292	125.737	120.586	107.104	109.01	106.931	117.107
	82.5999	99.0434	102.59	73.0028	85.6206	85.3121	92.943	92.3954	92.616	86.8305	99.135	98.7515	82.8667	89.9095	95.265	85.7932	101.554	92.358	85.0859	93.6157	100.89	89.6096	110.646	92.5511	125.951	120.819	107.165	109.122	106.963	117.072
	82.7999	99.2734	102.834	73.1092	86.1752	85.5047	93.2816	92.5911	92.4621	86.9556	99.1561	98.7362	82.9565	89.9127	95.2604	85.7478	101.28	92.3443	85.079	93.5845	101	89.6064	110.565	92.7632	126.11	121.069	107.186	109.167	107.032	117.066
	82.9999	99.5684	103.052	73.1884	86.9899	85.6388	93.5482	92.7183	92.3358	87.0988	99.1532	98.692	83.1057	89.9697	95.2547	85.6989	100.733	92.3905	85.0663	93.5751	101.064	89.5872	110.449	92.998	126.258	121.307	107.192	109.173	107.121	117.073
	83.1999	99.8639	103.317	73.3344	87.7425	85.7953	93.8088	92.8289	92.2458	87.2474	99.125	98.6817	83.2261	90.1344	95.1181	85.6661	100.247	92.4809	85.0325	93.6385	101.101	89.5395	110.377	93.2289	126.355	121.635	107.195	109.18	107.194	117.085
	83.3999	100.07	103.579	73.4676	88.5512	85.9423	94.0345	92.8764	92.1856	87.4641	99.0679	98.6282	83.3191	90.2875	94.8366	85.6427	99.9049	92.6458	85.0491	93.7454	101.136	89.5269	110.352	93.5432	126.454	122.149	107.206	109.207	107.257	117.082
	83.5999	100.276	103.773	73.6302	89.2887	86.0596	94.2568	92.8745	92.1423	87.6489	99.0646	98.5274	83.3879	90.3582	94.3788	85.6477	100.021	92.8414	85.0614	93.7954	101.116	89.5244	110.31	93.8793	126.591	122.524	107.265	109.248	107.325	117.041
	83.7999	100.473	103.991	73.8374	89.85	86.1694	94.4308	92.9781	92.147	87.7943	99.1081	98.4507	83.4096	90.3328	94.0587	85.6807	100.652	93.0014	85.0276	93.8478	101.069	89.5159	110.186	94.1367	126.838	122.82	107.375	109.355	107.409	116.992
	83.9999	100.636	104.214	74.025	90.1283	86.2443	94.5758	93.1895	92.1913	87.8557	99.1666	98.3628	83.3897	90.2566	93.9937	85.7587	101.324	93.1505	85.0072	93.8779	101.006	89.4875	110.056	94.4131	127.088	123.109	107.436	109.54	107.558	116.98
	84.1999	100.848	104.389	74.1338	90.3199	86.2665	94.704	93.6161	92.2296	87.8556	99.1242	98.2103	83.385	90.1655	94.457	85.8255	102.118	93.2305	84.9957	93.8765	100.951	89.4587	109.975	94.6625	127.407	123.359	107.449	109.725	107.752	117.014
	84.3999	101.07	104.599	74.2231	90.5279	86.2386	94.8282	94.1701	92.2345	87.8157	98.975	98.0387	83.4185	90.0506	95.2542	85.9238	102.771	93.2406	84.9383	93.8548	100.957	89.4151	110.155	94.8891	127.778	123.552	107.413	109.944	107.867	117.105
	84.5999	101.252	104.816	74.2963	90.7031	86.1688	94.9839	94.8062	92.1723	87.7931	98.7632	97.8817	83.4904	89.8524	96.1503	86.0169	103.441	93.2467	84.8809	93.8439	101.007	89.3622	110.511	95.0461	128.182	123.737	107.364	110.034	107.944	117.207
	84.7999	101.471	105.009	74.3435	90.9071	86.1233	95.1826	95.2982	92.0562	87.8015	98.6725	97.6644	83.5585	89.5131	96.7748	86.0579	104.093	93.3112	84.8346	93.8063	101.06	89.3259	111.148	95.1865	128.513	123.92	107.348	110.04	108.037	117.263
	84.9998	101.692	105.242	74.3999	91.1036	86.1639	95.371	95.6618	91.9375	87.8459	98.7856	97.5176	83.6102	89.4824	97.2101	86.0713	104.571	93.3904	84.7234	93.7927	101.142	89.2672	111.86	95.2875	128.911	124.09	107.371	109.987	108.127	117.278
	85.1998	101.877	105.503	74.4736	91.2573	86.3445	95.5585	96.0864	91.7738	87.9186	99.1075	97.3863	83.624	89.7626	97.6053	86.0613	105.005	93.5199	84.5734	93.79	101.214	89.1445	112.39	95.3747	129.263	124.307	107.369	109.955	108.224	117.248
	85.3998	102.12	105.725	74.563	91.4154	86.6351	95.7377	96.4026	91.5208	88.0213	99.4279	97.2951	83.6585	90.4321	97.7995	86.0223	105.639	93.6341	84.48	93.7746	101.314	88.9141	112.618	95.4599	129.679	124.546	107.367	109.992	108.364	117.225
	85.5998	102.37	105.974	74.7109	91.5667	86.8727	95.9266	96.6908	91.1652	88.2272	99.6724	97.2328	83.7133	91.3025	97.9173	85.9824	106.18	93.7072	84.4125	93.7454	101.378	88.6441	112.638	95.5303	130.136	124.709	107.365	110.071	108.498	117.202
	85.7998	102.572	106.187	74.8786	91.6915	87.1032	96.0853	96.9965	90.8996	88.4276	99.7976	97.1949	83.7926	92.2244	98.0335	85.979	106.591	93.7628	84.3374	93.7207	101.263	88.2675	112.417	95.6005	130.513	124.847	107.343	110.139	108.568	117.174
	85.9998	102.813	106.358	75.0217	91.7937	87.2247	96.2788	97.2326	90.7929	88.6409	99.852	97.1753	83.8526	92.8879	98.1187	86.0158	106.93	93.816	84.3248	93.6735	100.836	87.9754	111.928	95.6974	130.944	124.906	107.35	110.149	108.63	117.167
	86.1998	103.034	106.562	75.169	91.8931	87.2161	96.4101	97.4652	90.9183	88.8201	99.8294	97.1951	83.869	93.2239	98.1615	86.0512	107.061	93.8451	84.3393	93.6682	99.8961	87.7883	111.089	95.8009	131.328	124.9	107.389	110.135	108.69	117.176
	86.3998	103.189	106.781	75.3074	92.0691	87.1277	96.5271	97.6892	91.3056	88.9596	99.7619	97.2396	83.7879	93.3411	98.2301	86.0894	107.004	93.8441	84.2719	93.7191	99.0638	87.8507	110.185	95.9724	131.582	124.846	107.429	110.117	108.742	117.174
	86.5998	103.364	106.97	75.4249	92.2886	86.9843	96.638	97.8749	91.7293	89.0558	99.6674	97.3046	83.6691	93.3718	98.3139	86.134	106.872	93.8389	84.17	93.671	98.3532	88.0154	109.235	96.2226	131.832	124.786	107.457	110.118	108.802	117.157
	86.7998	103.552	107.157	75.5416	92.6212	86.8673	96.7934	98.0556	91.8889	89.1628	99.5936	97.378	83.4888	93.2421	98.404	86.1578	106.785	93.8054	84.0208	93.4741	98.2251	88.3155	108.171	96.4565	132.121	124.759	107.441	110.172	108.88	117.108
	86.9998	103.721	107.407	75.5939	92.8832	86.8632	96.9569	98.2103	91.7832	89.2772	99.5434	97.4897	83.1521	93.0136	98.4773	86.1932	106.793	93.7594	83.8625	93.3884	98.674	88.6739	107.444	96.6658	132.483	124.841	107.41	110.289	108.967	117.036
	87.1998	103.897	107.652	75.62	92.9993	87.0169	97.1608	98.319	91.8051	89.3455	99.4711	97.6362	82.7106	92.5563	98.5118	86.2446	106.974	93.7223	83.8141	93.5618	99.6486	88.9814	107.122	96.9153	132.791	125.084	107.334	110.413	109.124	116.982
	87.3998	104.139	107.877	75.6342	93.0225	87.3658	97.3659	98.4011	92.2901	89.3874	99.3207	97.7781	82.1492	91.6266	98.5104	86.2916	107.202	93.7285	83.9382	94.002	100.599	89.1583	107.079	97.0358	133.134	125.38	107.259	110.528	109.318	116.986
	87.5998	104.401	108.187	75.706	93.0412	87.7736	97.5291	98.4701	93.0348	89.466	99.1986	97.9373	81.7326	90.5152	98.4981	86.3546	107.342	93.7505	84.1992	94.7801	101.295	89.2486	107.29	97.0662	133.409	125.826	107.188	110.648	109.457	117.058
	87.7998	104.578	108.51	75.8191	93.135	88.3598	97.6933	98.5568	93.9544	89.5684	99.1301	98.117	81.6231	89.0589	98.4498	86.471	107.402	93.7487	84.4449	95.6877	101.911	89.2666	107.622	97.0315	133.639	126.297	107.221	110.695	109.561	117.144
	87.9998	104.774	108.783	75.9725	93.3612	88.9235	97.8278	98.6466	95.2077	89.6159	99.1833	98.2848	82.077	87.8108	98.3854	86.6065	107.425	93.7533	84.6887	96.4217	102.394	89.2487	108.153	96.9101	133.938	126.644	107.325	110.684	109.629	117.235
	88.1998	104.959	109.093	76.209	93.6417	89.5791	97.968	98.596	96.2312	89.6539	99.3918	98.4123	82.7183	87.2567	98.2961	86.7393	107.463	93.7808	84.7842	96.9001	102.66	89.1807	108.758	96.7448	134.262	126.933	107.509	110.654	109.686	117.321
	88.3998	105.117	109.358	76.4031	93.8912	90.2579	98.0669	98.5351	97.0702	89.6287	99.641	98.5504	83.3023	87.3133	98.1899	86.9894	107.738	93.8174	84.8368	97.4293	102.828	89.0477	109.307	96.4751	134.508	127.288	107.761	110.618	109.771	117.349
	88.5998	105.3	109.535	76.5745	94.0654	90.7551	98.137	98.4798	97.9777	89.5804	99.712	98.6768	83.7593	87.75	98.0688	87.2778	108.149	93.8709	85.0112	97.8482	102.844	88.8895	109.98	96.1249	134.715	127.633	107.986	110.616	109.822	117.337
	88.7998	105.492	109.741	76.7914	94.1559	91.1816	98.2128	98.46	98.6801	89.5648	99.6785	98.7732	84.203	88.2708	97.917	87.5679	108.838	93.9194	85.4305	98.2594	102.79	88.6617	110.731	95.816	134.846	127.95	108.227	110.693	109.843	117.292
	88.9998	105.67	109.976	77.0194	94.1988	91.6396	98.3056	98.4729	99.0972	89.5506	99.6319	98.8307	84.5415	88.5883	97.8608	87.8228	109.58	93.9753	85.9223	98.6108	102.713	88.4341	111.369	95.4485	134.903	128.284	108.467	110.857	109.809	117.213
	89.1998	105.896	110.206	77.1686	94.2447	91.9363	98.4379	98.5344	99.4007	89.5672	99.7429	98.8572	84.7605	88.8023	97.8987	88.1081	110.184	94.0335	86.6349	98.8911	102.661	88.2757	112.139	95.1	134.954	128.575	108.642	111.034	109.727	117.14
	89.3998	106.134	110.508	77.2935	94.292	92.1502	98.5466	98.5706	99.6282	89.6151	100.002	98.875	84.8631	88.885	97.947	88.3226	110.85	94.1028	87.3447	99.1538	102.694	88.1601	112.824	94.7499	135.042	128.797	108.777	111.255	109.675	117.029
	89.5998	106.329	110.833	77.3883	94.3565	92.3884	98.6651	98.6076	99.8072	89.6789	100.579	98.8977	84.9551	88.8798	98.0538	88.4472	111.52	94.1603	87.8801	99.5224	102.746	88.0312	113.32	94.4471	135.175	129.028	108.865	111.414	109.719	116.865
	89.7998	106.561	111.13	77.4856	94.49	92.6291	98.7592	98.7178	99.9211	89.8727	101.151	98.9255	85.0531	88.8694	98.1694	88.5839	112.224	94.1791	88.3723	99.8927	102.799	87.9138	113.735	94.1275	135.422	129.231	108.904	111.516	109.92	116.712
	89.9998	106.789	111.474	77.6512	94.6338	92.8518	98.8257	98.8385	100.048	90.2542	101.571	98.941	85.1871	88.795	98.1809	88.7147	112.808	94.1814	89.0363	100.182	102.898	87.7826	114.031	93.9142	135.746	129.379	108.944	111.577	110.141	116.539
	90.1998	106.963	111.804	77.8768	94.7522	92.979	98.8913	98.9325	100.148	90.5647	101.951	98.9448	85.3266	88.7343	98.1479	88.8629	113.472	94.1794	89.5691	100.546	102.945	87.6446	114.199	93.7414	136.036	129.51	109.051	111.603	110.345	116.397
	90.3998	107.172	112.06	78.069	94.8763	93.1035	98.9407	99.0162	100.219	90.8974	102.222	98.9468	85.4332	88.631	98.1528	88.9907	114.027	94.1775	89.9889	100.957	102.921	87.4659	114.348	93.6826	136.367	129.587	109.161	111.625	110.502	116.331
	90.5998	107.38	112.329	78.295	94.9451	93.198	98.9581	99.0623	100.281	91.1802	102.3	98.9487	85.474	88.556	98.1328	89.1093	114.502	94.1558	90.402	101.354	102.816	87.2864	114.49	93.7012	136.679	129.616	109.317	111.621	110.538	116.212
	90.7998	107.533	112.588	78.5079	94.9847	93.2258	98.9813	99.1279	100.355	91.3538	102.302	98.9747	85.5178	88.5388	98.1085	89.2335	115.112	94.1506	90.6593	101.661	102.697	87.0363	114.632	93.8062	136.956	129.667	109.486	111.592	110.501	115.954
	90.9998	107.673	112.795	78.6807	95.0619	93.2239	99.0659	99.2355	100.42	91.6942	102.3	99.0039	85.5852	88.4759	98.1595	89.3609	115.686	94.132	90.7787	101.936	102.535	86.7948	114.823	93.983	137.195	129.733	109.566	111.56	110.463	115.741
	91.1997	107.817	113.024	78.8647	95.1751	93.2142	99.2038	99.4546	100.46	92.2791	102.287	99.023	85.6424	88.4068	98.1744	89.4849	116.05	94.1346	90.8845	102.067	102.37	86.5447	115.027	94.162	137.501	129.776	109.587	111.439	110.45	115.797
	91.3997	107.939	113.275	79.024	95.288	93.1749	99.3456	99.7076	100.474	92.9179	102.332	99.0232	85.6185	88.3389	98.1393	89.5912	116.394	94.1655	90.9804	102.124	102.246	86.3355	115.196	94.3614	137.75	129.857	109.701	111.025	110.496	116.407
	91.5998	108.098	113.488	79.1129	95.4001	93.1364	99.5171	99.9344	100.47	93.6217	102.447	98.9948	85.4181	88.2884	98.1259	89.6335	116.642	94.2019	90.9846	102.185	102.058	86.2009	115.307	94.5502	137.938	129.927	109.848	110.226	110.568	117.387
	91.7997	108.325	113.721	79.1821	95.4608	93.0969	99.66	100.208	100.465	94.5879	102.539	98.9502	84.7893	88.2724	98.1052	89.6412	116.841	94.2529	90.9627	102.256	101.853	86.1143	115.349	94.7087	138.156	129.966	109.955	109.519	110.632	119.106
	91.9997	108.558	114.041	79.2652	95.487	93.0091	99.8172	100.476	100.401	95.4502	102.604	98.9393	83.9319	88.3192	98.0371	89.6468	117.168	94.288	90.9189	102.375	101.761	86.004	115.317	94.9228	138.443	130.067	110.078	108.893	110.67	121.009
	92.1997	108.782	114.399	79.3468	95.5179	92.8246	100.002	100.686	100.306	96.1521	102.613	98.9229	82.9946	88.438	97.9945	89.7183	117.551	94.2212	90.867	102.574	101.806	85.9463	115.264	95.2199	138.784	130.254	110.179	108.714	110.7	122.583
	92.3997	109.045	114.678	79.4589	95.625	92.5646	100.209	100.953	100.228	96.8879	102.577	98.9155	82.3303	88.6333	97.9395	89.8001	117.854	93.9728	90.8749	102.773	102.016	85.9041	115.202	95.5944	139.102	130.453	110.234	109.06	110.731	124
	92.5997	109.281	114.977	79.6074	95.8486	92.3631	100.393	101.197	100.183	97.5618	102.533	98.9369	81.8953	88.8918	97.8316	89.888	118.183	93.7889	90.9814	103.03	102.268	85.8646	115.143	95.9687	139.405	130.733	110.315	109.85	110.757	125.578
	92.7997	109.456	115.2	79.751	96.1001	92.249	100.623	101.42	100.187	98.0636	102.481	98.9936	81.7594	89.1044	97.7582	89.9873	118.501	93.8331	91.1801	103.29	102.486	85.8412	115.09	96.4959	139.766	131.057	110.377	110.791	110.798	126.98
	92.9997	109.637	115.407	79.9058	96.4284	92.3664	100.796	101.613	100.226	98.3949	102.443	99.0965	81.7128	89.3028	97.7295	90.0382	118.784	94.2641	91.6264	103.48	102.575	85.8461	115.076	97.1809	140.175	131.328	110.406	111.566	110.87	127.93
	93.1997	109.819	115.579	80.1246	96.8231	92.6938	100.924	101.86	100.325	98.7487	102.421	99.191	81.7036	89.3977	97.7327	90.0201	119.143	95.1133	92.2689	103.633	102.55	85.9033	115.085	98.0054	140.542	131.548	110.419	112.452	110.956	128.826
	93.3997	109.974	115.719	80.3297	97.1915	93.1936	101.118	102.025	100.501	99.0739	102.395	99.274	81.6877	89.4199	97.7647	89.989	119.49	95.8754	92.8394	103.774	102.477	85.9993	115.092	98.7913	140.976	131.792	110.444	113.236	111.095	129.555
	93.5997	110.193	115.915	80.497	97.5771	93.6561	101.305	102.144	100.71	99.311	102.356	99.3057	81.6282	89.4097	97.8439	89.9642	119.721	96.6069	93.4649	103.851	102.436	86.0781	115.156	99.5821	141.306	132.01	110.534	113.841	111.215	129.998
	93.7997	110.446	116.11	80.6329	98.0264	94.097	101.48	102.319	100.916	99.5317	102.305	99.2879	81.5201	89.3957	97.9208	89.9417	119.977	97.0955	94.0543	103.974	102.436	86.0953	115.273	100.378	141.48	132.101	110.613	114.384	111.295	130.343
	93.9997	110.702	116.302	80.7275	98.4763	94.6426	101.646	102.472	101.193	99.6696	102.218	99.2335	81.4082	89.3943	97.9921	89.8955	120.296	97.5158	94.4532	104.137	102.449	86.0055	115.468	101.327	141.622	132.191	110.662	114.767	111.381	130.568
	94.1997	111.023	116.469	80.8038	98.8176	95.1925	101.838	102.583	101.566	99.7293	102.117	99.208	81.3503	89.3962	98.1011	89.8598	120.728	97.9152	94.8754	104.27	102.552	85.8102	115.684	102.294	141.759	132.339	110.678	114.963	111.456	130.68
	94.3997	111.319	116.664	80.9187	99.1916	95.6724	102.021	102.697	101.864	99.7474	101.982	99.2578	81.3667	89.3982	98.179	89.7697	121.183	98.2163	95.3133	104.429	102.698	85.6014	115.965	103.131	141.866	132.47	110.724	115.061	111.555	130.736
	94.5997	111.493	116.859	81.0738	99.5821	96.0419	102.187	102.798	102.145	99.7614	102.053	99.3359	81.4139	89.4453	98.1777	89.6478	121.644	98.5151	95.6925	104.657	102.872	85.4093	116.161	103.869	142.011	132.666	110.893	115.135	111.675	130.699
	94.7997	111.636	117.009	81.2271	99.9481	96.396	102.367	102.869	102.376	99.7682	102.381	99.4534	81.4601	89.5958	98.1493	89.503	122.035	98.7317	95.9672	104.854	103.088	85.2525	116.26	104.694	142.185	132.885	111.124	115.226	111.793	130.629
	94.9997	111.744	117.146	81.407	100.206	96.6696	102.526	102.932	102.536	99.7732	103.046	99.5673	81.4998	89.7726	98.1005	89.4248	122.489	98.8913	96.2496	104.999	103.295	85.105	116.339	105.341	142.361	133.055	111.446	115.337	111.876	130.52
	95.1997	111.89	117.21	81.5632	100.448	97.0025	102.652	103.003	102.725	99.8078	104.066	99.667	81.4843	89.8976	98.0364	89.424	122.897	99.0062	96.4394	105.135	103.43	85.0027	116.459	106.014	142.639	133.267	111.783	115.46	111.929	130.417
	95.3997	112.1	117.26	81.6667	100.604	97.328	102.816	103.046	102.973	99.83	105.107	99.6945	81.4414	90.0038	97.9804	89.4452	123.245	99.0871	96.5726	105.259	103.569	84.9014	116.624	106.63	142.988	133.476	112.026	115.574	111.99	130.36
	95.5997	112.392	117.334	81.7739	100.783	97.5492	102.965	103.106	103.211	99.8366	105.899	99.6746	81.4142	90.0604	97.8992	89.4677	123.63	99.0998	96.7473	105.419	103.769	84.8188	116.743	107.139	143.273	133.609	112.239	115.658	112.026	130.34
	95.7997	112.662	117.482	81.8604	100.987	97.7399	103.161	103.165	103.505	99.8918	106.769	99.5648	81.3693	90.0738	97.7814	89.5223	123.904	99.0346	96.856	105.582	103.942	84.7757	116.798	107.469	143.53	133.739	112.416	115.75	112.053	130.356
	95.9997	112.993	117.635	81.9226	101.164	97.8782	103.393	103.19	103.812	99.9509	107.434	99.3759	81.279	90.1083	97.6036	89.5631	124.107	98.901	96.943	105.84	104.135	84.7306	116.703	107.772	143.723	133.878	112.503	115.805	112.104	130.382
	96.1997	113.318	117.867	82.023	101.36	97.9817	103.634	103.256	104.12	100.039	107.972	99.223	81.1986	90.144	97.4856	89.6073	124.31	98.7934	97.0308	106.137	104.347	84.7134	116.534	107.954	143.885	133.983	112.504	115.825	112.208	130.438
	96.3997	113.573	118.173	82.1617	101.534	98.0636	103.85	103.446	104.358	100.103	108.586	99.122	81.1254	90.1486	97.4314	89.6937	124.552	98.758	97.1334	106.379	104.554	84.7241	116.397	108.088	144.03	134.149	112.406	115.882	112.342	130.481
	96.5997	113.806	118.389	82.2968	101.657	98.1473	104.158	103.633	104.603	100.149	109.114	99.0675	81.0888	90.146	97.4492	89.7748	124.779	98.7656	97.2064	106.683	104.722	84.789	116.329	108.151	144.224	134.36	112.257	116.036	112.525	130.475
	96.7997	114.026	118.575	82.4652	101.834	98.1871	104.43	103.861	104.779	100.173	109.506	99.1372	81.0827	90.1304	97.568	89.7767	125.059	98.8119	97.2849	106.949	104.901	84.8632	116.42	108.159	144.404	134.508	112.084	116.27	112.724	130.504
	96.9997	114.177	118.816	82.6008	102.073	98.1808	104.69	104.017	104.922	100.201	109.924	99.3227	81.0775	90.1222	97.7203	89.7188	125.333	98.8971	97.3664	107.273	105.025	84.896	116.632	108.165	144.496	134.661	111.891	116.612	112.902	130.653
	97.1997	114.312	119.072	82.6628	102.263	98.136	104.935	104.06	105.014	100.231	110.374	99.652	81.0724	90.1174	97.8681	89.5769	125.579	99.0024	97.3954	107.681	105.099	84.9247	116.925	108.174	144.54	134.851	111.834	116.899	113.125	130.855
	97.3997	114.477	119.268	82.7114	102.41	98.0855	105.097	104.076	105.118	100.256	110.726	100.082	80.9982	90.1127	98.0124	89.4443	125.78	99.1024	97.4072	108.063	105.079	84.953	117.313	108.201	144.565	135.04	111.862	117.043	113.327	131.204
	97.5997	114.619	119.452	82.7516	102.449	98.0574	105.224	104.153	105.254	100.298	111.143	100.467	80.8999	90.0876	98.1862	89.3162	126.018	99.188	97.4402	108.605	105.024	84.9993	117.748	108.259	144.651	135.295	112.089	117.094	113.427	131.697
	97.7996	114.788	119.544	82.8014	102.386	98.0607	105.362	104.238	105.509	100.343	111.572	100.961	80.8497	90.0547	98.3106	89.2484	126.251	99.1862	97.5462	109.148	105.033	85.079	118.047	108.32	144.791	135.558	112.566	117.056	113.468	132.163
	97.9997	115.005	119.594	82.899	102.295	98.1079	105.487	104.336	105.779	100.37	111.959	101.554	80.7849	90.0533	98.3918	89.2817	126.546	99.1615	97.764	109.602	105.12	85.2256	118.34	108.4	144.95	135.762	113.125	117.035	113.475	132.47
	98.1997	115.209	119.686	83.0158	102.18	98.1848	105.589	104.492	106.045	100.506	112.405	102.078	80.7184	90.0736	98.4481	89.3677	126.846	99.1066	98.0531	109.902	105.279	85.4212	118.609	108.531	145.142	135.913	113.922	117.089	113.484	132.761
	98.3996	115.369	119.871	83.1174	102.084	98.2795	105.657	104.601	106.39	100.729	112.835	102.693	80.6686	90.0918	98.462	89.4577	127.173	99.0124	98.2775	110.196	105.552	85.6631	118.782	108.722	145.351	136.087	114.653	117.214	113.554	132.97
	98.5996	115.54	120.084	83.1852	102.065	98.4109	105.757	104.676	106.688	100.926	113.153	103.291	80.6066	90.0909	98.4673	89.5388	127.437	98.9556	98.4083	110.422	105.938	85.8649	118.932	108.896	145.561	136.284	115.158	117.356	113.645	133.142
	98.7996	115.706	120.381	83.2334	102.077	98.564	105.894	104.769	106.922	101.235	113.53	103.714	80.5634	90.088	98.4993	89.6082	127.753	98.9512	98.4337	110.683	106.378	86.0798	118.989	109.1	145.862	136.584	115.543	117.558	113.727	133.346
	98.9996	115.876	120.693	83.2787	102.115	98.7434	106.05	104.864	107.114	101.515	113.939	104.193	80.534	90.0608	98.5372	89.6896	128.041	98.9531	98.4647	111.076	106.735	86.2245	118.893	109.391	146.262	136.864	115.773	117.771	113.854	133.56
	99.1996	116.113	120.937	83.3269	102.177	98.897	106.295	104.891	107.342	101.724	114.311	104.624	80.4862	90.0408	98.5451	89.7748	128.361	98.955	98.544	111.372	107.038	86.3359	118.733	109.684	146.62	137.115	115.895	117.921	113.994	133.74
	99.3996	116.363	121.233	83.4084	102.234	99.0009	106.536	104.949	107.516	101.982	114.701	104.966	80.4735	90.0446	98.6014	89.8128	128.622	98.8913	98.6145	111.616	107.364	86.4211	118.487	109.926	146.962	137.285	116.044	118.05	114.098	133.958
	99.5996	116.551	121.522	83.5333	102.304	99.1301	106.814	105.051	107.713	102.204	114.993	105.32	80.545	90.0533	98.6477	89.8249	128.812	98.7278	98.6553	111.971	107.554	86.4797	118.303	110.162	147.429	137.445	116.254	118.169	114.191	134.142
	99.7996	116.766	121.726	83.65	102.372	99.2892	107.082	105.131	107.934	102.381	115.182	105.642	80.6296	90.1318	98.6993	89.7892	129.018	98.7121	98.6519	112.343	107.781	86.4954	118.297	110.361	147.899	137.596	116.456	118.274	114.285	134.249
	99.9996	116.983	121.899	83.8047	102.513	99.4752	107.323	105.231	108.146	102.668	115.279	105.932	80.7134	90.2035	98.7638	89.773	129.294	99.122	98.6221	112.651	108.026	86.4453	118.517	110.494	148.317	137.739	116.718	118.391	114.362	134.355
	100.2	117.18	122.073	83.9582	102.762	99.6222	107.486	105.384	108.305	103.016	115.365	106.146	80.7924	90.3171	98.8202	89.84	129.557	100.073	98.6586	112.987	108.214	86.3784	118.959	110.653	148.709	137.968	117.051	118.544	114.507	134.469
	100.4	117.406	122.226	84.059	103.083	99.747	107.663	105.526	108.482	103.294	115.468	106.333	80.7912	90.4758	98.8145	89.9737	129.787	101.64	98.8269	113.246	108.406	86.2966	119.412	110.865	149.138	138.256	117.343	118.667	114.768	134.603
	100.6	117.642	122.495	84.1446	103.383	99.8061	107.824	105.715	108.63	103.645	115.546	106.467	80.7363	90.5966	98.7686	90.0686	130.111	103.041	99.1382	113.442	108.585	86.2322	119.93	111.09	149.409	138.547	117.65	118.751	114.963	134.822
	100.8	117.847	122.812	84.2117	103.757	99.8363	108.013	105.991	108.847	103.971	115.621	106.446	80.669	90.6726	98.7245	90.1049	130.438	104.352	99.5044	113.593	108.736	86.213	120.306	111.252	149.621	138.901	117.901	118.846	115.076	135.08
	101	118.11	123.112	84.2591	104.099	99.9205	108.207	106.267	109.145	104.236	115.747	106.29	80.6243	90.7225	98.6959	90.0926	130.707	106.073	99.8734	113.755	108.924	86.2252	120.546	111.42	149.831	139.182	118.057	118.914	115.112	135.287
	101.2	118.362	123.418	84.2925	104.346	100.082	108.353	106.61	109.42	104.541	115.989	106.07	80.6085	90.7801	98.7009	90.0544	131.071	107.313	100.322	113.956	109.114	86.2291	120.727	111.554	150.017	139.324	118.073	118.973	115.091	135.529
	101.4	118.563	123.783	84.3009	104.625	100.241	108.493	106.922	109.725	104.891	116.315	105.88	80.6054	90.8269	98.7487	90.0372	131.456	108.247	100.91	114.159	109.276	86.3143	120.883	111.721	150.216	139.458	118.067	119.079	115.084	135.808
	101.6	118.749	124.127	84.3042	104.912	100.442	108.683	107.182	109.984	105.214	116.625	105.671	80.6036	90.8643	98.8248	90.1031	131.736	109.187	101.349	114.421	109.52	86.5114	120.998	111.918	150.377	139.572	118.021	119.253	115.088	136.045
	101.8	118.894	124.412	84.3389	105.152	100.607	108.905	107.334	110.152	105.593	116.882	105.498	80.6017	90.8774	98.9522	90.2076	132.015	109.95	101.706	114.691	109.873	86.8794	121.043	112.107	150.531	139.666	117.995	119.427	115.103	136.272
	102	119.009	124.782	84.4205	105.408	100.768	109.11	107.508	110.31	105.97	117.137	105.4	80.5929	90.8722	99.1318	90.4124	132.308	110.5	101.953	114.915	110.24	87.3652	121.068	112.229	150.668	139.826	118.054	119.64	115.159	136.552
	102.2	119.173	125.2	84.5473	105.629	100.864	109.369	107.723	110.377	106.278	117.359	105.42	80.6127	90.8503	99.2731	90.6888	132.563	110.943	102.144	115.169	110.696	87.9336	121.084	112.353	150.859	139.953	118.126	119.838	115.279	136.836
	102.4	119.42	125.54	84.7024	105.846	100.884	109.618	107.861	110.416	106.517	117.463	105.657	80.6355	90.8397	99.4164	90.982	132.864	111.261	102.409	115.423	111.053	88.4405	121.119	112.471	151.062	140.094	118.221	119.986	115.466	137.08
	102.6	119.614	125.912	84.8593	106.03	100.794	109.789	108.043	110.425	106.794	117.585	106.002	80.6577	90.8821	99.5372	91.2043	133.152	111.556	102.754	115.632	111.229	89.0871	121.212	112.642	151.218	140.293	118.344	120.106	115.642	137.351
	102.8	119.812	126.243	84.9727	106.225	100.576	109.981	108.298	110.457	107.021	117.752	106.529	80.6506	90.9671	99.6166	91.3937	133.413	111.752	103.042	115.836	111.338	89.7394	121.377	112.849	151.403	140.585	118.423	120.164	115.822	137.572
	103	120.075	126.477	85.0655	106.493	100.361	110.2	108.51	110.516	107.164	117.918	107.093	80.6094	91.0509	99.6203	91.5263	133.616	111.975	103.317	115.962	111.433	90.2648	121.545	113.061	151.591	140.815	118.492	120.171	115.954	137.689
	103.2	120.375	126.741	85.1649	106.793	100.29	110.424	108.791	110.653	107.322	118.184	107.515	80.5224	91.1056	99.6149	91.5772	133.843	112.237	103.573	116.02	111.521	90.8166	121.752	113.231	151.867	141.069	118.621	120.143	116.016	137.772
	103.4	120.64	127.056	85.2637	107.034	100.409	110.638	109.105	110.929	107.512	118.475	107.959	80.3926	91.1187	99.5791	91.6437	134.042	112.473	103.788	116.038	111.625	91.2292	121.939	113.457	152.17	141.349	118.831	120.112	116.06	137.859
	103.6	120.927	127.373	85.343	107.355	100.76	110.899	109.33	111.168	107.689	118.749	108.371	80.2964	91.0947	99.4986	91.792	134.324	112.744	104.04	116.05	111.742	91.6424	122.049	113.684	152.372	141.597	119.115	120.108	116.133	137.957
	103.8	121.166	127.802	85.4896	107.717	101.163	111.116	109.543	111.41	107.918	118.934	108.725	80.2444	91.076	99.4976	91.9112	134.594	112.997	104.271	116.139	111.805	92.0106	122.06	113.931	152.477	141.74	119.525	120.145	116.195	138.112
	104	121.303	128.303	85.6501	107.993	101.662	111.338	109.745	111.673	108.166	119.105	109.13	80.2921	91.08	99.5463	92.0285	134.809	113.195	104.44	116.282	111.857	92.2426	121.939	114.143	152.492	141.847	119.965	120.237	116.236	138.3
	104.2	121.429	128.725	85.8702	108.254	102.131	111.527	109.93	111.934	108.379	119.238	109.46	80.3732	91.1195	99.5955	92.1424	135.038	113.45	104.543	116.55	111.97	92.3671	121.791	114.298	152.523	141.959	120.294	120.362	116.322	138.484
	104.4	121.547	129.157	86.1302	108.481	102.453	111.647	110.151	112.116	108.637	119.403	109.773	80.4667	91.1848	99.6701	92.2186	135.286	113.758	104.619	116.774	112.154	92.3715	121.646	114.395	152.596	142.072	120.653	120.56	116.454	138.735
	104.6	121.638	129.515	86.3625	108.691	102.723	111.804	110.353	112.276	108.887	119.595	110.173	80.5295	91.2441	99.7603	92.3487	135.455	114.041	104.724	117.011	112.34	92.2182	121.594	114.584	152.729	142.247	121.041	120.808	116.682	139.035
	104.799	121.752	129.801	86.502	108.855	102.907	111.968	110.512	112.384	109.084	119.779	110.614	80.4998	91.2974	99.8569	92.5113	135.548	114.345	104.845	117.372	112.544	92.0012	121.546	114.758	152.887	142.47	121.379	121.005	117.005	139.282
	104.999	121.908	130.112	86.6437	109.086	103.017	112.108	110.597	112.422	109.281	120.007	110.879	80.3129	91.3249	100.001	92.6123	135.737	114.515	105.01	117.722	112.759	91.6711	121.456	114.89	153.002	142.662	121.764	121.167	117.222	139.532
	105.2	122.076	130.432	86.7817	109.358	103.135	112.286	110.691	112.4	109.461	120.247	111.088	79.8951	91.3247	100.137	92.6824	135.946	114.588	105.178	118.151	112.92	91.3804	121.213	115.007	153.194	142.909	122.143	121.268	117.406	139.771
	105.4	122.302	130.694	86.8909	109.585	103.251	112.465	110.859	112.378	109.604	120.444	111.234	79.4579	91.3221	100.231	92.726	136.152	114.679	105.44	118.521	113.068	91.1554	120.883	115.173	153.395	143.169	122.443	121.306	117.521	139.985
	105.6	122.564	130.95	87.0176	109.823	103.36	112.613	111.012	112.404	109.752	120.684	111.301	78.9956	91.3041	100.254	92.7853	136.32	114.825	105.711	118.862	113.169	91.0036	120.387	115.399	153.667	143.385	122.776	121.312	117.621	140.269
	105.799	122.777	131.283	87.1548	110.053	103.438	112.837	111.167	112.527	109.927	120.915	111.343	78.9706	91.2628	100.239	92.8728	136.499	114.988	105.972	119.109	113.201	90.9354	119.907	115.597	154.029	143.617	123.11	121.329	117.676	140.555
	105.999	122.997	131.531	87.2793	110.226	103.51	113.17	111.313	112.736	110.09	121.081	111.389	79.4221	91.2446	100.232	93.0336	136.671	115.189	106.295	119.345	113.228	90.8699	119.542	115.86	154.396	143.826	123.361	121.453	117.685	140.75
	106.2	123.236	131.724	87.4507	110.418	103.592	113.523	111.448	112.919	110.213	121.255	111.424	80.1658	91.2549	100.192	93.2474	136.864	115.423	106.592	119.52	113.301	90.6784	119.256	116.16	154.627	143.942	123.603	121.608	117.637	140.855
	106.4	123.437	131.966	87.6293	110.664	103.697	113.825	111.554	113.102	110.394	121.408	111.438	81.3382	91.3049	100.124	93.4804	137.183	115.739	106.777	119.705	113.401	90.2259	119.081	116.37	154.821	144.044	123.828	121.819	117.637	140.922
	106.6	123.637	132.206	87.7782	110.955	103.882	113.981	111.686	113.261	110.593	121.514	111.445	82.403	91.3905	100.095	93.8122	137.49	115.989	106.908	119.881	113.571	89.7289	118.976	116.646	154.951	144.225	124.002	122.1	117.686	140.983
	106.799	123.808	132.398	87.9539	111.204	104.068	114.001	111.819	113.388	110.772	121.578	111.455	83.5754	91.489	100.097	94.1764	137.823	116.239	107.002	120.06	113.746	89.0998	118.907	116.981	155.022	144.437	124.236	122.379	117.817	141.098
	106.999	123.933	132.642	88.1503	111.474	104.342	113.984	112.017	113.457	110.941	121.675	111.487	84.5517	91.5593	100.149	94.4439	138.081	116.567	107.026	120.288	113.883	88.6255	118.839	117.275	155.073	144.725	124.424	122.544	117.959	141.303
	107.2	124.077	132.874	88.3222	111.714	104.712	113.954	112.266	113.579	111.149	121.764	111.571	85.2775	91.6153	100.286	94.656	138.247	116.851	107.043	120.509	113.989	88.3183	118.768	117.538	155.13	145.037	124.601	122.668	118.124	141.534
	107.4	124.341	133.041	88.5038	111.88	105.122	113.968	112.5	113.738	111.297	121.848	111.696	85.9061	91.6339	100.363	94.7566	138.439	117.018	107.117	120.656	114.129	88.2169	118.744	117.754	155.231	145.239	124.749	122.741	118.299	141.729
	107.6	124.562	133.197	88.6635	112.027	105.484	114.088	112.734	114.023	111.466	121.988	111.891	86.3857	91.6153	100.407	94.8209	138.626	117.209	107.216	120.787	114.281	88.2414	118.737	117.984	155.388	145.386	124.853	122.767	118.45	141.972
	107.799	124.774	133.337	88.7174	112.209	105.837	114.374	112.991	114.368	111.64	122.212	112.09	86.6204	91.5401	100.34	94.8725	138.754	117.366	107.332	120.856	114.511	88.3471	118.718	118.186	155.577	145.565	124.995	122.765	118.63	142.243
	107.999	125.024	133.45	88.7007	112.414	106.213	114.724	113.211	114.702	111.814	122.46	112.222	86.7409	91.4367	100.232	94.8941	138.887	117.478	107.458	120.929	114.809	88.5618	118.681	118.416	155.719	145.758	125.14	122.79	118.786	142.455
	108.2	125.286	133.618	88.6913	112.584	106.505	115.026	113.419	114.988	111.957	122.682	112.331	86.7536	91.366	100.111	94.8757	139.077	117.577	107.56	121.005	115.127	88.8258	118.632	118.633	155.842	145.913	125.358	122.869	118.847	142.648
	108.4	125.524	133.829	88.7258	112.793	106.707	115.333	113.602	115.267	112.145	122.975	112.398	86.6176	91.3565	100.005	94.8824	139.279	117.651	107.688	121.034	115.473	89.0044	118.593	118.789	155.904	146.086	125.607	123.06	118.84	142.766
	108.6	125.819	134.002	88.8106	112.952	106.894	115.59	113.791	115.496	112.366	123.254	112.446	86.4855	91.4035	99.9449	94.8915	139.592	117.746	107.881	121.015	115.974	89.1218	118.569	118.931	155.961	146.224	125.814	123.319	118.825	142.823
	108.799	126.09	134.205	88.9239	113.061	107.087	115.785	114.032	115.704	112.552	123.473	112.532	86.3612	91.4995	99.9677	94.9438	139.9	117.882	108.106	120.991	116.52	89.1435	118.537	119.066	156.048	146.34	126.044	123.535	118.85	142.901
	108.999	126.261	134.411	89.0185	113.163	107.25	116.003	114.227	115.927	112.797	123.722	112.666	86.3236	91.5924	100.073	95.1618	140.11	118.022	108.42	121.007	116.968	89.1288	118.471	119.184	156.258	146.486	126.282	123.711	118.942	143.031
	109.2	126.404	134.569	89.0648	113.271	107.459	116.181	114.369	116.17	112.999	123.89	112.833	86.4102	91.6966	100.207	95.539	140.268	118.205	108.765	121.131	117.405	89.13	118.396	119.362	156.528	146.612	126.496	123.795	119.084	143.177
	109.4	126.501	134.737	89.0897	113.383	107.636	116.318	114.516	116.419	113.153	124.059	113.026	86.634	91.7469	100.331	95.8786	140.479	118.433	109.077	121.308	117.816	89.2283	118.322	119.573	156.918	146.729	126.764	123.827	119.241	143.373
	109.6	126.553	134.907	89.098	113.542	107.894	116.457	114.612	116.597	113.251	124.208	113.226	86.9177	91.8752	100.433	96.2294	140.71	118.645	109.292	121.541	118.095	89.4237	118.281	119.747	157.356	146.914	127.063	123.883	119.454	143.59
	109.799	126.633	135.053	89.0967	113.723	108.183	116.614	114.747	116.779	113.274	124.348	113.528	87.1578	91.959	100.438	96.4934	140.937	118.967	109.5	121.804	118.387	89.7662	118.129	119.962	157.738	147.178	127.351	123.945	119.655	143.782
	109.999	126.785	135.266	89.0922	113.895	108.405	116.759	115.032	116.908	113.3	124.562	113.802	87.4114	91.9676	100.383	96.6567	141.226	119.272	109.626	122.025	118.664	90.1459	117.886	120.171	158.145	147.422	127.761	124.002	119.81	144.025
	110.2	126.978	135.582	89.0841	114.095	108.645	116.899	115.216	117.046	113.381	124.79	114.126	87.6365	91.9624	100.294	96.7684	141.436	119.498	109.747	122.274	118.854	90.5152	117.593	120.389	158.541	147.705	128.215	124.072	119.944	144.266
	110.4	127.258	135.89	89.0983	114.292	108.874	117.112	115.361	117.186	113.6	124.962	114.445	87.8322	91.9304	100.192	96.8705	141.581	119.626	109.904	122.527	119.057	90.7798	117.488	120.548	158.84	147.91	128.598	124.153	119.991	144.45
	110.6	127.551	136.224	89.1528	114.424	109.016	117.391	115.576	117.302	113.884	125.148	114.714	87.9793	91.8727	100.096	96.9521	141.807	119.732	110.042	122.792	119.269	90.9844	117.727	120.709	159.028	148.013	129.045	124.242	120.016	144.58
	110.799	127.754	136.613	89.2487	114.545	109.159	117.629	115.815	117.491	114.153	125.305	114.987	88.1356	91.9488	99.9989	97.0353	142.086	119.769	110.192	122.99	119.458	91.1767	118.506	120.935	159.268	148.051	129.442	124.338	120.088	144.682
	110.999	127.938	136.951	89.3687	114.685	109.306	117.897	116.029	117.726	114.482	125.436	115.195	88.2691	92.005	99.9563	97.1527	142.372	119.852	110.381	123.213	119.718	91.2791	119.517	121.125	159.491	148.101	129.719	124.447	120.276	144.786
	111.199	128.103	137.166	89.5825	114.806	109.447	118.146	116.257	117.922	114.708	125.674	115.355	88.3757	92.0258	99.9776	97.3144	142.621	119.987	110.523	123.485	120.033	91.325	120.383	121.317	159.718	148.165	129.993	124.53	120.414	144.918
	111.399	128.248	137.413	89.8441	114.977	109.573	118.355	116.444	118.04	114.958	125.946	115.512	88.4948	92.0567	100.008	97.5742	142.927	120.133	110.622	123.705	120.307	91.2919	121.315	121.538	159.947	148.237	130.253	124.617	120.517	145.123
	111.599	128.445	137.67	90.1061	115.162	109.776	118.519	116.584	118.118	115.209	126.17	115.678	88.6421	92.0818	100.033	97.9038	143.19	120.362	110.673	123.958	120.632	91.213	122.132	121.736	160.045	148.354	130.472	124.762	120.617	145.366
	111.799	128.627	137.892	90.4323	115.302	110.055	118.68	116.771	118.158	115.398	126.4	115.885	88.7793	92.0718	100.03	98.1779	143.523	120.594	110.684	124.194	120.958	91.1221	122.661	121.866	160.071	148.445	130.72	124.954	120.689	145.572
	111.999	128.762	138.185	90.7654	115.384	110.293	118.796	117.039	118.269	115.574	126.638	116.083	88.9659	92.0406	100.026	98.475	143.836	120.894	110.627	124.495	121.222	91.0196	123.081	121.987	160.088	148.53	130.985	125.106	120.792	145.817
	112.199	128.96	138.539	91.0408	115.425	110.66	118.931	117.277	118.452	115.697	126.837	116.354	89.1056	91.7791	100.023	98.7516	144.03	121.227	110.576	124.79	121.537	90.9532	123.553	122.073	160.167	148.614	131.174	125.228	120.979	146.048
	112.399	129.213	138.869	91.2896	115.485	111.061	119.084	117.473	118.666	115.766	127.026	116.547	89.2684	91.3251	99.9821	98.9551	144.217	121.512	110.554	125.011	121.843	90.9104	123.965	122.159	160.297	148.748	131.305	125.279	121.171	146.244
	112.599	129.433	139.296	91.5834	115.606	111.368	119.289	117.581	118.87	115.829	127.239	116.687	89.3596	90.9668	99.8921	99.1937	144.384	121.791	110.657	125.236	122.079	90.8949	124.281	122.284	160.476	148.912	131.461	125.314	121.298	146.477
	112.799	129.636	139.751	91.7909	115.764	111.642	119.496	117.674	119.114	115.946	127.387	116.827	89.3895	90.834	99.7734	99.4513	144.582	121.966	110.836	125.403	122.356	90.9049	124.569	122.449	160.642	149.138	131.586	125.363	121.405	146.674
	112.999	129.843	140.122	91.9517	116.028	111.96	119.746	117.781	119.311	116.162	127.513	116.931	89.4114	91.1281	99.7595	99.6833	144.805	122.173	111.126	125.511	122.682	90.9365	124.802	122.609	160.811	149.4	131.692	125.422	121.483	146.808
	113.199	129.997	140.468	92.1422	116.3	112.275	119.943	117.962	119.495	116.342	127.686	117.004	89.4183	91.6649	99.8225	99.926	145.152	122.362	111.452	125.627	123.055	90.9475	125.067	122.727	161.055	149.597	131.834	125.465	121.535	146.975
	113.399	130.145	140.712	92.3486	116.639	112.534	120.146	118.158	119.686	116.54	127.912	117.088	89.4829	92.4709	99.9102	100.188	145.477	122.508	111.699	125.772	123.377	90.8976	125.265	122.879	161.311	149.789	132.011	125.511	121.609	147.168
	113.599	130.363	140.866	92.4943	116.942	112.803	120.3	118.281	119.844	116.78	128.105	117.216	89.582	93.1186	99.9713	100.433	145.851	122.721	111.972	125.939	123.68	90.8289	125.444	123.019	161.62	149.97	132.147	125.565	121.728	147.347
	113.799	130.587	141.015	92.6094	117.161	112.988	120.398	118.393	119.973	116.972	128.284	117.317	89.6925	93.5446	99.9712	100.643	146.224	122.969	112.184	126.127	124.035	90.7342	125.582	123.184	161.914	150.119	132.303	125.641	121.854	147.569
	113.999	130.742	141.05	92.6581	117.308	113.144	120.521	118.524	120.096	117.155	128.431	117.447	89.8825	93.8702	99.9022	100.832	146.504	123.192	112.406	126.298	124.307	90.6429	125.701	123.359	162.152	150.374	132.375	125.779	122.015	147.796
	114.199	130.915	141.016	92.6814	117.489	113.276	120.658	118.709	120.282	117.366	128.568	117.587	90.0781	94.0626	99.8612	101.024	146.736	123.354	112.603	126.502	124.609	90.5736	125.788	123.515	162.429	150.683	132.394	125.922	122.201	147.986
	114.399	131.079	140.782	92.6898	117.705	113.355	120.762	118.895	120.436	117.536	128.762	117.677	90.292	94.0747	99.8362	101.273	146.963	123.549	112.815	126.696	124.891	90.536	125.895	123.588	162.677	150.968	132.411	126.004	122.353	148.234
	114.599	131.311	140.163	92.6892	117.941	113.438	120.868	119.09	120.628	117.729	128.975	117.73	90.4729	93.9085	99.7654	101.645	147.133	123.729	113.01	126.889	125.103	90.5192	125.987	123.652	162.835	151.334	132.457	126.063	122.512	148.539
	114.799	131.584	139.408	92.6854	118.244	113.555	120.987	119.248	120.811	117.929	129.156	117.758	90.5283	93.5987	99.6785	102.044	147.272	123.986	113.262	127.053	125.282	90.5556	126.086	123.695	162.981	151.694	132.529	126.082	122.636	148.803
	114.999	131.876	138.497	92.6693	118.488	113.658	121.134	119.299	120.951	118.066	129.271	117.756	90.5271	93.307	99.6033	102.379	147.465	124.28	113.486	127.161	125.397	90.6079	126.207	123.743	163.15	151.968	132.652	126.088	122.707	149.042
	115.199	132.118	136.027	92.6917	118.607	113.807	121.239	119.381	121.125	118.172	129.413	117.743	90.4739	93.2931	99.5252	102.715	147.681	124.491	113.761	127.261	125.462	90.6595	126.321	123.842	163.399	152.268	132.773	126.09	122.736	149.197
	115.399	132.414	130.075	92.8069	118.701	114.006	121.355	119.482	121.341	118.239	129.562	117.665	90.4365	93.793	99.4776	103.033	147.908	124.642	114.007	127.349	125.545	90.6822	126.386	123.988	163.673	152.507	132.897	126.093	122.744	149.293
	115.599	132.751	109.194	93.0311	118.796	114.184	121.508	119.506	121.522	118.308	129.795	117.519	90.4532	94.7023	99.4409	103.288	148.187	124.79	114.172	127.456	125.64	90.6655	126.318	124.134	164.074	152.644	133.095	126.095	122.768	149.396
	115.799	133.028	76.3005	93.3242	118.914	114.375	121.658	119.622	121.734	118.41	130.095	117.337	90.5278	96.1492	99.3877	103.6	148.456	124.913	114.325	127.575	125.74	90.62	126.104	124.345	164.384	152.799	133.362	126.121	122.862	149.525
	115.999	133.289	47.2071	93.5755	119.045	114.552	121.853	119.73	121.975	118.639	130.328	116.973	90.6601	97.7906	99.367	103.948	148.735	125.028	114.473	127.751	125.816	90.5678	125.727	124.542	164.595	152.995	133.615	126.274	122.99	149.651
	116.199	133.463	17.0057	93.8712	119.188	114.721	122.029	119.858	122.198	118.854	130.58	116.478	90.9093	99.4458	99.376	104.196	148.952	125.108	114.606	127.932	125.86	90.518	125.377	124.7	164.734	153.187	133.919	126.425	123.138	149.793
	116.399	133.563		94.185	119.366	114.876	122.12	120.072	122.364	119.074	130.858	115.995	91.2418	100.751	99.4466	104.433	149.202	125.211	114.719	128.136	125.87	90.4218	125.318	124.865	164.8	153.421	134.181	126.581	123.265	149.971
	116.599	133.682		94.4565	119.525	115.054	122.143	120.337	122.524	119.291	131.071	115.358	91.5402	102.22	99.502	104.674	149.475	125.304	114.851	128.312	125.877	90.2216	125.446	125.039	164.83	153.645	134.4	126.763	123.418	150.172
	116.799	133.85		94.7633	119.673	115.253	122.151	120.548	122.639	119.46	131.285	114.758	91.8665	103.583	99.4916	104.911	149.686	125.469	115.008	128.513	125.939	89.9893	125.832	125.167	164.956	153.767	134.665	126.911	123.598	150.386
	116.999	133.996		95.045	119.871	115.415	122.225	120.762	122.798	119.548	131.512	114.439	92.0874	104.54	99.4212	105.109	149.868	125.726	115.156	128.734	126.005	89.6686	126.249	125.341	165.118	153.887	134.876	127.008	123.747	150.671
	117.199	134.168		95.2165	120.033	115.547	122.381	120.965	123.012	119.681	131.661	114.332	92.2232	105.557	99.2557	105.344	150.031	125.977	115.329	128.974	126.138	89.4048	126.604	125.546	165.372	154.036	135.075	127.119	123.888	150.965
	117.399	134.354		95.3491	120.155	115.734	122.642	121.178	123.273	119.889	131.828	114.425	92.3849	106.434	99.167	105.568	150.19	126.27	115.505	129.155	126.332	89.1856	126.987	125.667	165.781	154.18	135.37	127.208	123.973	151.201
	117.599	134.525		95.4607	120.279	115.906	122.918	121.368	123.509	120.148	132.06	114.678	92.5714	107.002	99.0954	105.842	150.44	126.561	115.636	129.326	126.451	89.0677	127.326	125.792	166.259	154.303	135.623	127.297	124.058	151.449
	117.799	134.742		95.5299	120.421	116.079	123.137	121.652	123.733	120.426	132.278	115.114	92.7137	107.51	99.0724	106.174	150.671	126.782	115.77	129.423	120.046	89.045	127.562	125.929	166.679	154.449	135.852	127.431	124.129	151.649
	117.999	135.046		95.5758	120.528	116.241	123.392	121.968	123.891	120.72	132.47	115.626	92.7681	107.854	99.1107	106.538	149.714	126.921	115.894	129.542	96.2031	89.0607	127.848	126.067	166.943	154.598	136.124	127.597	124.18	151.782
	118.199	135.315		95.5914	120.629	116.393	123.637	122.182	123.979	121.012	132.687	116.07	92.8226	108.145	99.1432	106.835	138.642	127.061	115.994	129.693	65.2963	89.0974	128.166	126.277	167.169	154.769	136.385	127.75	124.244	151.918
	118.399	135.456		95.6002	120.736	116.583	123.848	122.399	124.099	121.217	132.831	116.593	92.8573	108.317	99.1573	107.086	109.219	127.153	116.117	129.84	38.2015	89.1934	128.412	126.524	167.329	155.055	136.573	127.921	124.301	152.049
	118.599	135.571		95.6261	120.849	116.805	124.008	122.645	124.263	121.341	132.943	117.102	92.9317	108.48	99.1452	107.309	78.5029	127.248	116.249	130.006	12.4573	89.2911	128.676	126.694	167.495	155.356	136.737	128.047	124.353	152.174
	118.799	135.643		95.7531	121.01	117.031	124.186	122.858	124.411	121.417	133.107	117.488	93.1205	108.6	99.1115	107.448	40.1619	127.373	116.39	130.192		89.3377	128.914	126.851	167.664	155.592	136.837	128.145	124.425	152.346
	118.999	135.676		95.9314	121.167	117.192	124.376	123.122	124.6	121.525	133.331	117.901	93.3667	108.731	98.9943	107.645	12.6726	127.55	116.589	130.39		89.336	129.114	127.019	167.829	155.871	136.893	128.242	124.555	152.533
	119.199	135.689		96.0895	121.305	117.337	124.614	123.348	124.842	121.679	133.538	118.27	93.5588	108.939	98.8938	107.886		127.752	116.831	130.582		89.3245	129.302	127.171	168.052	156.171	136.953	128.346	124.711	152.69
	119.399	135.698		96.2763	121.447	117.438	124.854	123.573	125.051	121.861	133.785	118.534	93.7761	109.145	98.7678	108.08		128.014	117.025	130.835		89.3285	129.537	127.358	168.321	156.412	137.042	128.442	124.806	152.879
	119.599	135.729		96.4336	121.569	117.528	125.179	123.736	125.317	122.045	134	118.786	93.9838	109.356	98.6814	108.316		128.271	117.209	131.086		89.3572	129.765	127.533	167.423	156.67	137.097	128.546	124.856	153.046
	119.799	135.832		96.554	121.666	117.61	125.443	123.873	125.601	122.267	134.178	118.977	94.1925	109.656	98.7008	108.569		128.453	117.352	131.252		89.4089	130.059	127.666	157.559	156.858	137.106	128.618	124.841	153.175
	119.999	136.026		96.7226	121.785	117.69	125.718	124.021	125.789	122.444	134.398	119.08	94.4621	109.993	98.7251	108.74		128.633	117.468	131.431		89.4366	130.361	127.836	127.078	156.926	136.971	128.676	124.81	153.304
	120.199	136.229		96.9121	121.926	117.75	125.984	124.113	125.915	122.654	134.624	119.103	94.7155	110.415	98.7636	108.84		128.799	117.555	131.606		89.4312	130.63	128.055	85.2706	156.943	136.685	128.726	124.859	153.441
	120.399	136.469		97.0519	122.039	117.807	126.25	124.191	126.015	122.946	134.797	119.071	94.913	110.874	98.7914	108.924		128.959	117.643	131.819		89.4032	130.848	128.331	49.4082	157.014	136.38	128.781	125.023	153.539
	120.599	136.661		97.1985	122.179	117.839	126.47	124.337	126.122	123.186	134.981	119.034	95.1644	111.251	98.7384	108.979		129.094	117.731	132.019		89.3804	131.064	128.564	14.7467	157.137	136.058	128.827	125.203	153.641
	120.799	136.781		97.3327	122.36	117.877	126.716	124.579	126.225	123.338	135.167	119.038	95.4514	111.661	98.6401	109.035		129.159	117.839	132.239		89.3735	131.216	128.78		157.318	135.891	128.879	125.439	153.826
	120.999	136.916		97.4337	122.517	117.917	126.895	124.851	126.363	123.473	135.382	119.121	95.7082	111.975	98.6005	109.185		129.173	117.984	132.415		89.3552	131.272	128.914		157.522	135.938	129.01	125.688	153.989
	121.199	137.06		97.5109	122.682	117.965	127.044	123.784	126.511	123.614	135.57	119.269	96.0133	112.198	98.5761	109.366		129.207	118.067	132.622		89.3027	131.306	129.054		157.691	136.247	129.138	125.894	154.153
	121.399	137.189		97.5528	122.925	118.026	127.189	112.762	126.639	123.724	135.796	119.429	96.2884	112.423	98.529	109.553		129.372	118.168	132.854		89.2333	131.347	129.21		157.882	136.657	129.289	126.093	154.363
	121.599	137.355		97.5486	123.204	118.119	127.328	86.6926	126.805	123.859	136.017	119.612	96.4511	112.644	98.3766	109.703		129.588	118.301	133.066		89.1762	131.401	129.378		158.145	137.039	129.479	126.351	154.528
	121.799	137.542		97.5324	123.431	118.371	127.534	60.7935	127.008	124.022	136.171	119.908	96.5932	112.812	98.1364	109.815		129.825	118.458	133.308		89.0909	131.54	129.516		158.363	137.491	129.615	126.487	154.63
	121.999	137.715		97.5629	123.635	118.599	127.75	30.766	127.174	124.125	136.368	120.164	96.7485	113.011	97.835	109.931		130.06	118.605	133.556		89.0055	131.743	129.656		158.615	137.911	129.655	126.546	154.753
	122.199	137.941		97.6243	123.879	118.835	127.926	4.42167	127.382	124.228	136.631	120.489	96.8411	113.209	97.5905	110.08		130.222	118.778	133.724		88.9268	131.97	129.818		158.85	138.167	129.658	126.565	154.869
	122.399	138.193		97.7119	124.154	119.112	128.168		127.612	124.407	136.868	120.779	96.9592	113.388	97.4789	110.285		130.392	118.884	133.89		88.8909	132.211	129.939		159.008	138.504	129.679	126.5	154.961
	122.599	138.374		97.8243	124.373	119.311	128.429		127.814	124.579	137.122	121.002	97.1493	113.591	97.4546	110.49		130.615	118.931	134.133		88.8845	132.465	130.075		159.17	138.898	129.733	126.391	155.028
	122.799	138.532		97.9008	124.643	119.528	128.737		128.022	124.779	137.366	121.129	97.4292	113.827	97.5347	110.758		130.823	118.973	134.341		88.9263	132.723	130.251		159.352	139.238	129.844	126.203	155.057
	122.999	138.725		97.9736	124.936	119.749	128.993		128.213	124.976	137.612	121.199	97.714	114.147	97.6312	111.015		130.989	119.041	134.544		89.0093	133.052	130.428		159.511	139.541	129.982	126.032	155.074
	123.199	138.913		98.0866	125.157	119.914	129.175		128.343	125.104	137.836	121.215	98.0603	114.483	97.7456	111.317		131.12	119.127	134.735		89.0664	133.344	130.544		159.566	139.888	130.073	126.003	155.132
	123.399	139.094		98.2264	125.41	120.114	129.359		128.458	125.222	138.056	121.227	98.5021	114.82	97.8661	111.703		131.256	119.272	134.934		89.098	133.587	130.674		159.559	140.163	130.134	126.181	155.303
	123.599	139.283		98.3633	125.659	120.343	129.503		128.601	125.333	138.26	121.254	98.7793	115.089	97.9413	112.055		131.449	119.456	135.061		89.1115	133.791	130.835		159.533	140.325	130.179	126.612	155.513
	123.799	139.419		98.5455	125.867	120.56	129.7		128.723	125.452	138.47	121.278	99.0365	115.385	97.9079	112.255		131.674	119.641	135.271		89.1013	134.018	130.965		159.523	140.545	130.224	127.077	155.809
	123.999	139.521		98.7001	126.078	120.838	129.921		128.903	125.552	138.59	121.288	99.2889	115.624	97.7663	112.387		131.89	119.885	135.555		89.0384	134.154	131.086		159.537	140.739	130.272	127.599	156.123
	124.199	139.659		98.8567	126.262	121.12	130.174		129.108	125.694	138.729	121.237	99.5374	115.79	97.6324	112.422		132.165	120.158	135.713		88.9643	134.273	131.18		159.565	140.954	130.32	128.092	156.361
	124.399	139.851		98.9836	126.396	121.347	130.382		129.313	125.909	138.923	121.139	99.7731	115.998	97.4416	112.41		132.379	120.369	135.795		88.8924	134.362	131.226		159.612	141.209	130.371	128.443	156.586
	124.599	140.053		99.0539	126.535	121.617	130.612		129.426	126.079	139.098	120.97	100.059	116.301	97.2932	112.368		132.562	120.548	135.863		88.8137	134.431	131.288		159.722	141.525	130.419	128.783	156.776
	124.799	140.292		99.1042	126.686	121.861	130.876		129.53	126.3	139.272	120.785	100.336	116.565	97.2182	112.344		132.802	120.673	135.945		88.6805	134.553	131.409		159.894	141.815	130.432	129.107	156.914
	124.999	140.504		99.1929	126.887	122.063	131.126		129.625	126.589	139.426	120.679	100.571	116.821	97.1635	112.383		133.028	120.812	136.062		88.5224	134.727	131.529		160.073	142.203	130.427	129.318	157.086
	125.199	140.637		99.3393	127.111	122.283	131.448		129.758	126.836	139.537	120.654	100.862	117.114	97.0717	112.482		133.174	120.975	136.217		88.4174	134.867	131.667		160.302	142.607	130.383	129.479	157.267
	125.399	140.768		99.5809	127.307	122.463	131.679		129.937	126.986	139.672	120.639	101.1	117.306	96.9739	112.673		133.29	121.227	136.376		88.3409	135.01	131.815		160.496	142.854	130.314	129.592	157.417
	125.599	140.91		99.8157	127.556	122.61	131.91		130.122	127.108	139.836	120.625	101.335	117.475	96.786	112.886		133.489	121.412	136.575		88.3439	135.171	131.909		160.714	143.034	130.267	129.661	157.57
	125.799	141.029		100.017	127.772	122.737	132.151		130.37	127.209	140.044	120.61	101.531	117.618	96.3816	113.147		133.679	121.608	136.818		88.3918	135.347	132.009		160.998	143.144	130.278	129.777	157.792
	125.999	141.138		100.146	127.93	122.877	132.41		130.64	127.371	140.23	120.478	101.631	117.726	95.9889	113.383		133.922	121.805	137.061		88.4423	135.618	132.108		161.352	143.188	130.353	129.901	158.007
	126.199	141.245		100.255	128.097	123.055	132.63		130.859	127.587	140.424	113.305	101.693	117.853	95.665	113.534		134.232	121.991	137.382		88.4814	135.957	132.143		161.663	143.233	130.422	130.003	158.176
	126.399	141.364		100.399	128.245	123.231	132.881		131.082	127.782	140.586	95.3657	101.772	118.029	95.4468	113.671		134.511	122.182	137.716		88.5111	136.239	132.115		161.996	143.337	130.483	130.186	158.37
	126.599	141.551		100.516	128.346	123.46	133.091		131.255	127.989	140.799	66.0115	101.837	118.261	95.4604	113.766		134.723	122.398	138.018		88.5511	136.525	132.071		162.272	143.532	130.543	130.408	158.577
	126.799	141.788		100.664	128.444	123.713	133.249		131.354	128.158	141.017	36.0309	101.898	118.505	95.6585	113.851		134.954	122.63	138.261		88.6095	136.764	132.066		162.47	143.817	130.599	130.631	158.768
	126.999	141.995		100.789	128.539	123.922	133.548		131.404	128.357	141.165	14.8554	101.969	118.741	95.9049	113.924		135.186	122.792	138.534		88.6798	136.926	132.087		162.684	144.167	130.634	130.875	159.008
	127.199	142.188		100.895	128.629	124.039	133.857		131.441	128.569	141.3		101.995	119.036	96.1876	114.043		135.378	122.939	138.775		88.824	137.037	132.124		163.039	144.449	130.681	131.159	159.262
	127.399	142.378		101.01	128.753	124.116	134.104		131.527	128.767	141.421		101.997	119.31	96.4318	114.178		135.573	123.062	139.013		89.0224	137.17	132.157		163.324	144.72	130.769	131.393	159.457
	127.599	142.558		101.175	128.931	124.189	134.339		131.646	128.919	141.551		101.998	119.396	96.6923	114.372		135.719	123.154	139.264		89.2297	137.317	132.166		163.585	144.935	130.879	131.529	159.674
	127.799	142.768		101.342	129.117	124.303	134.572		131.784	129.056	141.668		102	116.685	96.9222	114.621		135.867	123.261	139.564		89.4629	137.412	132.19		163.901	145.048	131.055	131.679	159.92
	127.999	143.052		101.446	129.405	124.452	134.75		131.928	129.159	141.845		102.019	100.849	97.0325	114.914		136.016	123.386	139.811		89.6716	137.472	132.321		164.187	145.081	131.286	131.897	160.141
	128.199	143.269		101.566	129.731	124.61	134.984		132.068	129.328	142		102.136	72.2119	97.0115	115.128		136.171	123.506	140.144		89.8084	137.527	132.463		164.425	145.158	131.47	132.085	160.383
	128.399	143.402		101.705	130.047	124.846	135.24		132.234	129.527	142.137		102.321	46.9582	96.8371	115.29		136.295	123.662	140.428		89.8948	137.56	132.593		164.685	145.2	131.629	132.282	160.589
	128.599	143.509		101.818	130.288	125.127	135.457		132.412	129.745	142.317		102.509	19.3927	96.6014	115.465		136.467	123.825	140.65		89.9998	137.631	132.758		164.88	145.248	131.675	132.47	160.735
	128.799	143.647		101.937	130.51	125.389	135.666		132.651	129.93	142.528		102.817	2.81114	96.3183	115.61		136.648	123.927	140.871		90.1023	137.761	132.867		165.021	145.35	131.66	132.577	160.853
	128.999	143.781		102.035	130.641	125.677	135.937		132.91	130.073	142.7		103.17		96.1256	115.74		136.776	123.978	141.062		90.1575	137.932	132.98		165.166	145.496	131.601	132.673	160.966
	129.199	143.954		102.077	130.736	125.904	136.192		133.128	130.247	142.871		103.471		96.0895	115.921		136.957	123.997	141.226		90.1629	138.177	133.09		165.346	145.657	131.539	132.783	161.057
	129.399	144.138		102.124	130.84	126.038	136.525		133.311	130.418	143.026		103.806		96.2148	116.069		137.153	124.009	141.389		90.1236	138.465	133.133		165.505	145.874	131.503	132.895	161.183
	129.599	144.307		102.213	130.964	126.157	136.874		133.501	130.633	143.109		104.097		96.4501	116.249		137.281	124.094	141.543		90.1364	138.721	133.134		165.659	146.104	131.503	133.058	161.376
	129.799	144.522		102.316	131.154	126.287	137.117		133.667	130.86	143.19		104.282		96.6475	116.43		137.405	124.257	141.692		90.244	139.016	133.129		165.757	146.34	131.501	133.27	161.554
	129.999	144.774		102.462	131.355	126.481	137.33		133.797	131.019	143.295		104.467		96.8058	116.577		137.573	124.479	141.768		90.4923	139.251	133.159		165.729	146.61	131.49	133.467	161.906
	130.199	144.966		102.624	131.481	126.672	137.544		133.934	131.135	143.44		104.661		96.8932	116.766		137.753	124.679	141.879		90.7896	139.383	133.265		161.861	146.898	131.47	133.705	162.313
	130.399	145.144		102.759	131.526	126.859	137.781		134.051	131.229	143.634		104.814		96.8851	116.935		137.913	124.921	142.014		91.1717	139.458	133.429		142.339	147.162	131.478	133.944	162.655
	130.599	145.287		102.937	131.537	127.024	137.992		134.238	131.334	143.813		104.985		96.8408	117.026		138.104	125.124	142.17		91.5882	139.512	133.553		112.068	147.504	131.5	134.112	162.921
	130.799	145.406		103.111	131.502	127.156	138.256		134.493	131.476	143.968		105.201		96.7387	117.085		138.279	125.38	142.325		91.9835	139.551	133.661		70.3678	147.836	131.53	134.234	163.2
	130.999	145.545		103.27	131.45	127.311	138.535		134.693	131.649	143.987		105.397		96.5949	117.142		138.402	125.622	142.467		92.2535	139.579	133.773		29.6508	148.122	131.577	134.325	163.428
	131.199	145.694		103.508	131.427	127.472	138.755		134.91	131.766	137.467		105.604		96.4461	117.196		138.532	125.791	142.617		92.4869	139.583	133.914		9.35044	148.445	131.605	134.403	163.58
	131.399	145.794		103.815	131.487	127.63	138.974		135.109	131.897	113.669		105.766		96.3629	117.272		138.717	125.944	142.798		92.6409	139.605	134.118			148.752	131.615	134.507	163.746
	131.599	145.857		104.128	131.625	127.746	139.263		135.318	132.01	85.4941		105.891		96.3305	117.356		138.962	126.169	142.977		92.7151	139.682	134.326			148.987	131.63	134.687	163.914
	131.799	145.946		104.503	131.771	127.894	139.485		135.54	132.146	49.1875		105.984		96.3574	117.437		139.273	126.456	143.202		92.7872	139.867	134.473			149.294	131.662	134.863	164.023
	131.999	146.038		105.011	131.943	127.79	139.76		135.886	132.308	17.9091		106.112		96.399	117.577		139.563	126.774	143.434		92.8438	140.083	134.538			149.604	131.687	135.059	164.145
	132.199	146.164		105.372	132.055	120.675	140.056		133.906	132.451			106.286		96.4141	117.773		139.823	127.02	143.623		92.8996	140.296	134.573			149.882	131.72	135.329	164.314
	132.399	146.32		105.665	132.159	98.099	140.321		125.775	132.596			106.482		96.449	117.998		140.113	127.312	143.874		92.9687	140.525	134.644			150.181	131.767	135.574	164.479
	132.599	146.426		105.98	132.278	66.3399	140.53		99.2772	132.767			106.774		96.5486	118.175		140.33	127.555	144.117		93.0273	140.706	134.722			150.458	131.809	135.802	164.7
	132.799	146.486		106.264	132.4	40.1448	140.749		64.3646	132.93			106.96		96.665	118.332		140.552	127.751	144.36		93.0698	140.829	134.782			150.642	131.845	136.092	164.906
	132.999	146.539		106.489	132.54	14.918	140.888		35.6428	133.135			107.096		96.7568	118.454		140.802	128.024	144.549		93.1152	140.916	134.795			150.793	131.825	136.318	165.064
	133.199	146.587		106.774	132.643		141.019		12.3437	133.298			107.239		96.8158	118.584		141.028	128.293	144.777		93.1026	140.958	134.768			151.002	131.747	136.548	165.232
	133.399	146.631		107.077	132.699		141.156			133.427			107.4		96.8027	118.749		141.292	128.465	144.958		92.9602	140.947	134.736			151.167	131.595	136.732	165.421
	133.599	146.685		107.345	132.736		141.321			133.538			107.503		96.7567	118.878		141.571	128.653	145.127		92.6956	140.961	134.717			151.338	131.452	136.842	165.594
	133.799	146.801		107.677	132.744		141.491			133.715			107.58		96.6978	118.936		141.779	128.786	145.355		92.4203	141.062	134.725			151.508	131.392	136.923	165.828
	133.999	146.945		108.053	132.757		141.709			133.945			107.616		96.6429	118.972		141.981	128.896	145.575		92.3294	141.251	134.76			151.689	131.441	137.03	166.063
	134.199	147.166		108.363	132.771		141.886			134.211			107.628		96.6232	119.02		142.172	129.007	145.796		92.4719	141.462	134.829			151.859	131.562	137.187	166.255
	134.399	147.463		108.739	132.837		142.064			134.44			107.643		96.624	119.121		142.343	129.102	146.085		92.9096	141.708	134.964			152.07	131.66	137.371	166.482
	134.599	147.742		109.109	132.947		142.185			134.641			107.655		96.6549	119.326		142.446	129.24	146.365		93.4768	141.894	135.135			152.287	131.677	137.667	166.738
	134.799	148.032		109.415	133.092		142.283			134.803			107.676		96.7072	119.562		142.56	129.417	146.592		93.957	142.087	135.368			152.453	131.431	137.949	166.951
	134.999	148.295		109.729	133.279		142.401			134.953			107.74		96.734	119.754		142.655	129.595	146.856		94.4588	142.269	135.584			152.622	131.047	138.268	167.13
	135.199	148.495		110.016	133.507		142.498			135.157			107.86		96.7136	119.876		142.846	129.802	147.095		94.9024	142.42	135.738			152.746	130.378	138.541	167.308
	135.399	148.74		110.232	133.656		142.605			135.3			108.009		96.6377	120.013		143.051	129.988	147.341		95.2152	142.573	135.898			152.811	129.676	138.703	167.429
	135.599	149.011		110.471	133.815		142.673			135.442			108.219		96.5646	120.141		143.244	130.089	147.5		95.5486	142.723	136.1			152.842	129.261	138.77	167.527
	135.799	149.263		110.707	133.981		142.68			135.593			108.434		96.5348	120.322		143.428	130.146	143.309		95.7581	142.867	136.314			152.863	129.207	138.82	167.64
	135.999	149.582		110.938	134.165		142.604			135.74			108.584		96.535	120.526		143.613	130.156	128.518		95.9275	143.071	136.602			152.929	129.682	138.924	167.784
	136.199	149.936		111.25	134.404		142.373			135.954			108.731		96.5467	120.653		143.789	130.158	96.1703		96.0273	143.298	136.899			153.107	130.269	139.067	167.924
	136.399	150.241		111.588	134.616		142.069			136.27			108.91		96.5763	120.76		143.928	130.16	57.8623		96.0732	143.478	137.174			153.386	130.948	139.332	168.111
	136.599	150.631		111.857	134.805		141.652			136.559			109.054		96.5896	120.88		144.023	130.161	22.8621		96.1056	143.618	137.398			153.663	131.793	139.651	168.321
	136.799	151.035		112.106	135.017		141.244			136.838			109.208		96.5867	121.009		144.011	130.163			96.1246	143.722	137.717			153.981	132.62	139.952	168.525
	136.999	151.368		112.414	135.243		140.995			137.085			109.35		96.5774	121.098		143.938	130.165			96.1362	143.795	138.028			154.287	133.24	140.25	168.772
	137.199	151.733		112.624	135.501		140.863			137.315			109.465		96.5482	121.182		143.842	130.188			96.1337	143.898	138.394			154.52	133.922	140.539	168.998
	137.399	152.057		112.805	135.728		140.888			137.468			109.594		96.5331	121.272		143.817	130.311			96.107	144.071	138.759			154.748	134.536	140.716	169.133
	137.599	152.311		113.046	136.006		141.077			137.635			109.802		96.563	121.36		143.893	130.472			96.0896	144.265	139.039			154.913	134.929	140.845	169.236
	137.799	152.58		113.327	136.249		141.391			137.791			109.928		96.6487	121.472		144.026	130.729			96.0809	144.411	139.326			155.041	135.214	141.019	169.304
	137.999	152.891		113.584	136.555		141.706			137.956			110.005		96.7167	121.585		144.226	131.045			96.0731	144.579	139.571			155.157	135.349	141.183	169.371
	138.199	153.133		113.896	136.86		142.14			138.128			110.067		96.73	121.697		144.428	131.322			96.0222	144.842	139.734			155.265	135.386	141.308	169.49
	138.399	153.357		114.154	137.062		142.645			138.25			110.104		96.6912	121.796		144.709	131.683			95.9088	145.094	139.887			155.387	135.385	140.611	169.559
	138.599	153.6		114.326	137.203		143.105			138.461			110.173		96.6446	121.881		145.065	132.091			95.8207	145.42	140.022			155.512	135.376	127.561	167.309
	138.799	153.859		114.454	137.318		143.683			138.637			110.25		96.6487	121.98		145.366	132.487			95.652	145.706	140.131			151.191	135.366	103.698	150.789
	138.999	154.067		114.548	137.426		144.249			138.801			110.286		96.7195	122.168		145.679	132.783			95.3999	145.957	140.293			126.026	135.368	68.5107	111.948
	139.199	154.263		114.604	137.56		144.663			138.991			110.333		96.8179	122.441		145.965	133.08			95.0734	146.141	140.549			95.3817	135.396	32.3661	76.6161
	139.399	154.422		114.642	137.728		145.041			139.137			110.391		96.8686	120.527		146.203	133.281			94.9	146.348	140.738			56.7997	135.454	10.9346	36.8702
	139.599	154.52		114.658	137.854		145.405			139.248			110.5		96.8749	106.48		146.535	133.523			95.0123	146.528	140.888			20.3794	135.522		8.78058
	139.799	154.616		114.642	138.014		145.774			139.343			110.602		96.7138	79.0988		146.908	133.777			95.5848	146.726	141.068				135.532
	139.999	154.699		114.49	138.271		146.065			139.446			110.712		96.4613	53.4319		147.194	134.002			96.6261	146.868	141.283				135.507
	140.199	154.767		113.984	138.57		146.333			139.624			110.781		96.274	24.9394		147.445	134.181			97.6249	146.978	141.486				135.489
	140.399	154.867		113.147	138.837		146.662			139.805			110.792		96.2143	3.59178		147.715	134.394			98.7862	147.101	141.743				135.528
	140.599	154.997		111.508	138.999		146.949			140.01			110.799		96.3921			147.951	134.588			99.9699	147.228	142.029				135.62
	140.799	155.142		109.474	139.137		147.16			140.241			110.858		96.8874			148.199	134.762			100.889	147.348	142.267				135.711
	140.999	155.357		108.052	139.272		147.395			140.502			110.94		97.4976			148.435	134.951			101.869	147.529	142.562				135.726
	141.199	155.607		106.851	139.411		147.579			140.701			111.012		98.0658			148.68	135.139			102.73	147.715	142.917				135.687
	141.399	155.807		106.314	139.583		147.703			140.899			111.116		98.469			148.884	135.275			103.567	147.925	143.198				135.61
	141.599	156.025		106.331	139.683		147.828			141.067			111.188		98.7945			149.096	135.406			104.343	148.131	143.482				135.556
	141.799	156.268		106.62	139.686		147.977			141.237			111.295		98.9324			149.339	135.614			105.092	148.443	143.705				135.565
	141.999	156.492		107.082	139.663		148.138			141.407			111.43		98.9532			149.634	135.779			105.779	148.735	143.829				135.598
	142.199	156.775		107.613	139.666		148.362			141.557			111.545		98.9307			149.866	135.915			106.586	149.002	143.934				135.69
	142.399	157.08		108.105	139.703		148.52			141.784			111.674		98.9018			150.092	136.056			107.261	149.261	144.045				135.851
	142.599	157.333		108.677	139.761		148.669			142.017			111.839		98.9329			150.269	136.174			107.823	149.409	144.149				136.067
	142.799	157.638		109.251	139.793		148.815			142.26			112.001		99.0797			150.515	136.235			108.465	149.492	144.28				136.39
	142.999	157.954		109.702	139.799		148.977			142.493			112.156		99.2757			150.81	136.305			109.064	149.608	144.419				136.738
	143.199	158.251		110.191	139.835		149.117			142.756			112.361		99.5363			151.126	136.4			109.561	149.767	144.549				136.988
	143.399	158.552		110.6	139.921		149.268			142.98			112.564		99.8156			151.331	136.503			109.901	149.913	144.76				137.228
	143.599	158.884		110.821	139.888		149.4			143.117			112.738		100.061			151.441	136.661			110.254	150.097	145.005				137.477
	143.799	159.206		110.974	136.198		149.48			143.243			112.971		100.285			151.465	136.835			110.615	150.309	145.222				137.715
	143.999	159.472		111.048	122.871		149.543			143.374			113.212		100.496			151.476	137.083			110.951	150.604	145.449				138.04
	144.199	159.8		111.085	96.4936		149.728			143.536			113.441		100.678			151.523	137.348			111.343	150.901	145.622				138.386
	144.399	160.122		111.135	60.9788		149.902			143.706			113.629		100.806			151.602	137.586			111.707	151.276	145.733				138.64
	144.599	160.351		111.27	26.6817		150.109			143.932			113.817		100.885			151.741	137.782			111.965	151.606	145.87				138.904
	144.799	160.598		111.486	5.0644		150.353			144.166			113.957		100.93			151.974	137.995			112.227	151.802	146.016				139.148
	144.999	160.82		111.819			150.617			144.344			114.049		100.893			152.283	138.174			112.473	151.982	146.147				139.332
	145.199	160.992		112.23			150.882			144.559			114.159		100.787			152.602	138.357			112.667	152.132	146.273				139.53
	145.399	161.191		112.587			151.244			144.809			114.231		100.702			153.029	138.534			112.849	152.269	146.437				139.72
	145.599	161.376		112.973			151.564			145.033			114.307		100.658			153.342	138.744			112.954	152.464	146.629				139.852
	145.799	161.522		113.29			151.829			145.25			114.413		100.647			153.541	138.93			113.023	152.719	146.803				140.042
	145.999	161.718		113.451			152.113			145.5			114.495		100.662			153.707	139.178			113.084	152.955	147.015				140.241
	146.199	162.002		113.513			152.352			145.658			114.563		100.675			153.813	139.491			113.171	152.829	147.222				140.369
	146.399	162.314		113.417			152.555			145.745			114.673		100.664			153.884	139.717			113.242	146.56	147.357				140.417
	146.599	162.719		113.232			148.575			145.805			114.762		100.577			153.985	139.896			113.299	124.803	147.492				140.37
	146.799	163.14		112.98			135.398			145.908			114.871		100.44			154.081	140.137			113.305	89.6234	147.644				140.247
	146.999	163.473		112.741			100.611			146.071			115.006		100.334			154.183	140.308			113.28	50.1164	147.808				140.145
	147.199	163.876		112.704			62.8816			146.247			115.121		100.232			154.366	140.478			113.279	18.5562	148.039				140.077
	147.399	164.283		112.85			27.2608			146.474			115.231		100.112			154.611	140.654			113.289		148.288				140.061
	147.599	164.611		113.183			7.22456			146.687			115.409		100.003			154.832	140.819			113.266		148.479				140.099
	147.799	164.93		113.661						146.966			115.682		99.8293			155.082	140.983			113.227		148.694				140.194
	147.999	165.171		114.073						147.271			115.914		99.6744			155.265	141.2			113.199		148.911				140.344
	148.199	165.311		114.544						147.482			116.154		99.5482			155.453	141.444			113.236		149.097				140.504
	148.399	165.424		115						147.647			116.414		99.4864			155.619	141.655			113.336		149.288				140.717
	148.599	165.581		115.334						147.766			116.624		99.4843			155.807	141.897			113.498		149.43				140.905
	148.799	165.782		115.692						147.835			116.754		99.5062			155.953	142.099			113.673		149.484				141.035
	148.999	165.96		116.052						147.966			116.893		99.5304			156.112	142.225			113.811		149.478				141.186
	149.199	166.209		116.36						148.213			116.991		99.5838			156.243	142.362			113.98		149.447				141.341
	149.399	166.487		116.736						148.444			117.077		99.6319			156.386	142.464			114.192		149.393				141.452
	149.599	166.681		117.066						148.629			117.211		99.652			156.583	142.589			114.395		149.262				141.591
	149.799	166.85		117.435						148.879			117.374		99.6609			156.823	142.767			114.619		149.083				141.728
	149.999	166.936		117.671						149.135			117.539		99.684			157.059	143.001			114.779		148.958				141.84
	150.199	166.944		117.791						149.327			117.795		99.7271			157.199	143.219			114.927		148.894				141.98
	150.399	166.921		117.789						149.573			118.01		99.7414			157.393	143.492			115.033		148.96				142.149
	150.599	166.874		117.691						149.79			118.242		99.7277			157.546	143.748			115.135		149.083				142.3
	150.799	166.766		117.535						149.904			118.459		99.6189			157.665	143.955			115.25		149.189				142.446
	150.999	166.418		117.416						150.003			118.62		99.3782			157.766	144.19			115.415		149.299				142.573
	151.199	165.745		117.441						150.134			118.789		99.2225			157.919	144.41			115.564		149.37				142.675
	151.399	165.009		117.61						150.298			118.987		99.2933			158.127	144.565			115.717		149.442				142.715
	151.599	164.061		117.861						150.443			119.2		99.7624			158.316	144.678			115.908		149.556				142.711
	151.799	163.156		118.23						150.612			119.38		100.486			158.571	144.722			116.105		149.633				142.721
	151.999	162.6		118.72						150.761			119.562		101.666			158.905	144.766			116.26		149.67				142.776
	152.199	162.257		119.189						150.967			119.685		102.968			159.18	144.836			116.423		149.724				142.915
	152.399	162.16		119.558						151.271			119.813		104.274			159.498	144.956			116.574		149.796				143.145
	152.599	162.272		119.912						151.63			119.976		105.298			159.846	145.082			116.674		149.861				143.36
	152.799	162.57		120.16						151.892			120.123		106.492			159.859	145.288			116.788		149.957				143.586
	152.999	162.989		120.279						152.039			120.19		107.642			153.932	144.324			116.922		150.074				143.768
	153.199	163.385		120.293						152.149			120.24		108.492			129.671	130.374			117.072		150.195				143.907
	153.399	163.748		120.218						152.25			120.312		109.364			97.8239	105.616			117.219		150.443				144.097
	153.599	162.657		120.194						152.43			120.38		110.549			58.6869	69.4905			117.415		150.808				144.306
	153.799	143.774		120.291						152.7			120.506		111.416			22.5217	38.9959			117.59		151.161				144.474
	153.999	113.795		120.508						152.945			120.655		112.155				8.93351			117.821		151.526				144.623
	154.199	73.1594		120.82						153.22			120.754		112.997							118.067		151.781				144.704
	154.399	31.6342		121.315						153.497			120.861		113.68							118.257		151.906				144.722
	154.599	2.98701		121.88						153.721			120.987		114.467							118.38		152.02				144.719
	154.799			122.359						153.989			121.138		115.153							118.555		152.145				144.752
	154.999			122.959						154.246			121.234		115.705							118.704		152.281				144.843
	155.199			123.462						154.412			121.292		116.257							118.905		152.48				145.066
	155.399			123.849						154.457			121.135		116.738							119.128		152.694				145.384
	155.599			124.262						154.517			115.327		117.082							119.319		152.931				145.678
	155.799			124.687						154.668			96.6171		117.421							119.436		153.287				145.987
	155.999			124.975						154.867			67.1205		117.688							119.55		153.716				146.252
	156.199			125.188						155.151			41.7139		117.907							119.728		154.097				146.44
	156.399			125.412						155.4			14.2241		118.059							119.876		154.414				146.591
	156.599			125.512						155.567					118.184							120.019		154.767				146.787
	156.799			125.566						155.726					118.284							120.156		155.088				146.972
	156.999			125.562						155.95					118.401							120.268		155.366				147.12
	157.199			125.298						156.149					118.534							120.384		155.698				147.302
	157.399			124.941						156.366					118.68							120.542		156.062				147.509
	157.599			124.185						156.544					118.862							120.694		156.345				147.691
	157.799			115.205						156.668					119.081							120.843		156.688				147.913
	157.999			96.8463						156.8					119.243							121.021		157.052				148.131
	158.199			67.2345						156.948					119.346							121.175		157.321				148.287
	158.399			35.2443						157.057					119.443							121.38		157.562				148.435
	158.599			14.1223						157.147					119.49							121.613		157.719				148.561
	158.799									157.215					119.55							121.801		157.769				148.661
	158.999									157.262					119.693							121.911		157.788				148.784
	159.199									157.352					119.904							122.03		157.794				148.896
	159.399									157.517					120.118							122.148		157.802				148.971
	159.599									157.647					120.381							122.243		157.836				149.045
	159.799									157.827					120.655							122.388		157.878				149.122
	159.999									158.027					120.899							122.545		157.959				149.205
	160.199									158.196					121.224							122.699		158.06				149.338
	160.399									158.385					121.518							122.905		158.218				149.48
	160.599									158.644					121.733							123.085		158.4				149.573
	160.799									158.92					121.92							123.254		158.543				149.553
	160.999									159.155					122.057							123.437		158.678				149.524
	161.199									159.446					122.142							123.642		158.846				149.512
	161.399									159.746					122.275							123.802		159.035				149.522
	161.599									160.016					122.479							123.995		159.308				149.565
	161.799									160.293					122.654							124.15		159.638				149.653
	161.999									160.494					122.804							124.281		159.905				149.74
	162.199									160.689					122.979							124.407		160.118				149.862
	162.399									160.882					123.131							124.517		160.389				150.019
	162.599									161.072					123.275							124.629		160.677				150.139
	162.799									160.164					123.477							124.813		160.944				150.222
	162.999									149.792					123.666							125.025		161.041				150.272
	163.199									124.547					123.766							125.201		151.568				150.323
	163.399									87.7965					123.863							125.411		120.352				150.422
	163.599									48.3804					124							125.631		88.7581				150.548
	163.799									21.2198					124.109							125.815		47.8994				150.644
	163.999														124.259							126.004		17.1156				150.709
	164.199														124.406							126.179						150.736
	164.399														124.505							126.31						150.755
	164.599														124.621							126.436						150.795
	164.799														124.769							126.631						150.869
	164.999														124.96							126.786						150.95
	165.199														125.133							126.915						151.076
	165.399														125.331							127.07						151.264
	165.599														125.474							127.256						151.465
	165.799														125.636							127.393						151.702
	165.999														125.82							127.534						151.932
	166.199														125.965							127.654						152.1
	166.399														126.166							127.75						152.231
	166.599														126.4							127.833						152.365
	166.799														126.579							127.946						152.503
	166.999														126.77							128.066						152.622
	167.199														127.01							128.251						152.763
	167.399														127.244							128.465						152.924
	167.599														127.386							128.657						153.076
	167.799														127.572							128.872						153.277
	167.999														127.74							129.074						153.513
	168.199														127.881							129.228						153.702
	168.399														128.093							129.316						153.896
	168.599														128.308							129.423						154.055
	168.799														128.487							129.559						154.16
	168.999														128.689							129.661						154.28
	169.199														128.886							129.812						154.423
	169.399														129.038							129.986						154.534
	169.599														129.236							130.148						154.633
	169.799														129.42							130.314						154.685
	169.999														129.502							130.521						154.71
	170.199														129.628							130.736						154.775
	170.399														129.755							130.896						154.911
	170.599														129.872							131.088						155.06
	170.799														129.774							131.289						155.257
	170.999														125.833							131.456						155.455
	171.199														106.213							131.636						155.6
	171.399														80.8266							131.805						155.721
	171.599														48.4176							131.942						155.86
	171.799														18.2149							132.116						155.973
	171.999																					132.287						156.067
	172.199																					132.435						156.212
	172.399																					132.605						156.426
	172.599																					132.783						156.643
	172.799																					132.935						156.901
	172.999																					133.143						157.132
	173.199																					133.369						157.28
	173.399																					133.579						157.408
	173.599																					133.772						157.511
	173.799																					134.017						157.586
	173.999																					134.215						157.658
	174.199																					134.386						157.726
	174.399																					134.556						157.802
	174.599																					134.704						157.911
	174.799																					134.857						158.037
	174.999																					135.019						158.134
	175.199																					135.267						158.23
	175.399																					135.484						158.348
	175.599																					135.706						158.482
	175.799																					135.903						158.704
	175.999																					136.07						158.962
	176.199																					136.191						159.155
	176.399																					136.328						159.282
	176.599																					136.457						159.373
	176.799																					136.625						159.459
	176.999																					136.822						159.571
	177.199																					137.056						159.737
	177.399																					137.247						159.953
	177.599																					137.446						160.153
	177.799																					137.608						160.389
	177.999																					137.762						160.638
	178.199																					137.909						160.834
	178.399																					138.07						161.041
	178.599																					138.211						161.227
	178.799																					138.352						159.833
	178.999																					138.537						146.751
	179.199																					138.677						113.642
	179.399																					138.841						80.1375
	179.599																					138.086						41.441
	179.799																					124.508						11.0767
	179.999																					100.959
	180.199																					66.1315
	180.399																					37.4829
	180.599																					12.4314

## Sheet: Fig 2c-e_ post-stret DIF-144cys
Figure 2c-e	Strain (%)	Stress (MPa)-1	Stress (MPa)-2	Stress (MPa)-3	Stress (MPa)-4	Stress (MPa)-5	Stress (MPa)-6	Stress (MPa)-7	Stress (MPa)-8	Stress (MPa)-9	Stress (MPa)-10	Stress (MPa)-11	Stress (MPa)-12	Stress (MPa)-13	Stress (MPa)-14	Stress (MPa)-15	Stress (MPa)-16	Stress (MPa)-17	Stress (MPa)-18	Stress (MPa)-19	Stress (MPa)-20	Stress (MPa)-21	Stress (MPa)-22	Stress (MPa)-23	Stress (MPa)-24	Stress (MPa)-25	Stress (MPa)-26	Stress (MPa)-27	Stress (MPa)-28	Stress (MPa)-29	Stress (MPa)-30
post-stretched DIF-144cys	0	0	0	0	0	0	0	0	0	0	0	0	0	0	0	0	0	0	0	0	0	0	0	0	0	0	0	0	0	0	0
	0.2	2.62813	0.635173	1.3653	1.13227	0.498135	0.553578	2.45475	0.930519	0.49805	0.433495	0.895146	1.23894	0.779651	1.27793	0.959061	0.419763	1.73359	0.23306	0.713633	0.648868	0.579733	0.899137	0.482868	0.810043	0.851902	0.769044	0.544488	0.32869	1.06446	0.359636
	0.4	6.95248	1.4839	3.35231	3.71602	1.1273	1.66385	6.01753	2.89345	1.43414	1.49489	2.23803	2.77098	2.20101	4.16189	2.12077	0.948459	3.81502	0.756557	2.64874	2.08796	2.27707	2.98833	2.3261	2.21003	2.19064	1.69617	1.7465	1.81759	2.42196	1.28725
	0.6	15.3479	3.12707	7.5058	7.3114	2.13984	3.13713	12.1803	5.71235	3.6106	3.72764	4.75204	5.56637	5.12607	9.26266	4.17101	1.85654	7.20904	1.79096	6.62159	4.55881	6.35924	6.23937	6.04674	5.53078	5.12672	3.82328	3.58875	4.59845	6.15231	3.58952
	0.8	26.9096	5.98001	14.3865	12.3279	3.56775	5.24841	20.9448	11.1552	7.45587	6.91587	8.00059	10.6883	10.0388	15.427	8.2304	3.14839	13.134	3.35938	11.5317	9.63853	11.4157	11.8245	10.8882	11.3911	10.1208	7.28417	6.63914	8.21279	12.6158	7.61714
	1	41.8135	11.2002	24.63	18.9401	5.15313	8.19362	29.6194	19.3355	12.2808	12.7958	13.3316	17.6962	15.7723	25.1352	14.114	4.65368	21.1388	6.86779	19.8917	17.3868	19.7	19.8155	19.0391	21.193	15.9774	11.4263	11.9591	13.5437	19.4992	12.8199
	1.2	56.1244	17.6009	35.7459	29.6194	7.78998	13.3389	41.4686	28.1426	19.9978	20.7725	20.4112	24.567	24.7749	37.1618	20.5152	7.33657	29.238	11.2695	29.9049	25.3263	30.4451	29.1056	29.518	31.3352	24.1258	17.0544	19.1417	21.9867	27.6021	20.9565
	1.4	66.0623	23.4803	45.139	41.8023	11.7081	20.2882	54.2796	37.364	28.8926	28.9526	28.7146	33.4499	35.2425	47.7365	29.2089	10.6455	39.8389	18.3537	38.8613	35.9321	42.0202	38.0687	38.7822	39.6994	34.1871	25.9067	27.5482	31.9653	38.2834	30.9776
	1.6	79.0515	33.1253	57.8506	52.7485	17.9987	27.1047	64.1217	46.5037	37.0714	39.4753	35.7246	42.5919	44.683	60.9588	38.8683	15.9027	49.3867	27.4564	49.3298	47.6248	52.0442	47.9875	50.3344	51.3515	45.0071	36.962	34.9131	40.5987	48.6097	39.812
	1.8	91.9207	44.4393	70.7917	65.399	24.4063	35.4723	75.4797	57.6391	46.8541	50.5324	44.1871	50.2627	55.7017	73.3873	47.0055	23.1827	60.7742	37.2461	59.5482	57.3148	60.9916	56.7154	62.2	63.1598	54.5063	47.1182	41.7322	51.1217	57.4705	50.7388
	2	101.782	53.8105	81.2182	77.935	31.8476	44.6585	86.7307	67.8903	56.9	59.3943	52.8364	59.2054	66.7826	83.5645	56.8565	31.7257	72.2296	46.376	67.3029	68.7669	69.0592	66.4159	71.785	72.1156	63.6489	57.766	50.2191	61.5372	67.3627	59.311
	2.2	113.015	64.9694	91.0272	87.6254	39.7002	52.3448	95.6975	76.3044	65.0035	69.4423	59.8353	68.2717	75.2681	94.5619	64.8537	39.344	82.6348	56.4407	76.0343	78.826	78.6528	76.1581	80.6052	81.9144	72.2964	69.2973	58.3848	69.9557	77.1015	69.2147
	2.4	121.615	74.575	102.545	96.9768	50.1222	59.4281	104.012	85.3426	74.3549	79.1339	66.3957	75.3554	84.6918	105.438	73.8295	48.662	91.6428	64.9017	84.7453	88.8697	88.141	83.8028	91.0598	91.5128	81.9385	80.2541	65.1639	79.5702	84.8603	79.3172
	2.6	131.235	83.2235	113.541	109.732	61.7074	68.0114	113.747	94.089	83.5586	86.4574	74.3773	84.0868	93.3486	113.729	82.6514	58.0426	101.9	74.5934	91.7536	95.8366	95.2072	91.0738	99.6682	99.0769	91.0589	89.2539	72.6012	89.0301	93.8734	89.2154
	2.8	140.754	93.1774	121.836	119.392	71.438	76.5878	122.899	100.738	90.5468	94.8691	82.3402	92.2408	100.583	123.056	90.7313	65.2843	111.998	83.5559	98.2615	104.448	103.283	99.9802	109.8	107.513	98.942	99.4205	80.3374	96.3353	102.572	97.0186
	3	149.357	103.139	130.911	127.671	83.1912	85.192	129.726	106.759	98.5121	103.192	88.549	99.0512	108.448	131.12	96.9704	73.7022	119.792	91.0225	105.918	112.753	111.419	108.089	119.206	115.771	106.083	109.68	87.6893	104.485	109.325	105.994
	3.2	156.832	111.017	139.558	136.954	95.3881	92.5795	137.389	114.653	106.324	109.606	95.6078	106.594	116.342	138.314	104.108	82.281	128.747	99.1503	113.08	120.463	118.853	114.834	128.117	121.972	114.329	117.692	95.3987	112.324	116.918	113.865
	3.4	162.158	120.047	146.373	146.01	107.185	99.1757	144.984	121.014	112.323	116.735	102.318	112.75	122.458	146.509	111.073	89.3839	136.617	105.844	118.331	128.095	125.121	122.122	135.095	129.023	121.923	126.951	100.603	118.371	123.136	120.315
	3.6	168.231	128.065	153.883	153.843	118.353	105.298	150.917	126.812	118.532	123.587	107.418	119.24	128.141	154.324	116.377	97.2805	143.075	111.738	124.444	134.464	130.329	129.003	142.63	135.925	128.812	135.723	106.853	124.887	129.922	127.341
	3.8	173.093	135.429	161.04	160.334	128.962	112.573	157.135	132.008	124.389	128.633	112.884	125.068	135.854	161.011	122.305	105.134	150.091	118.62	130.214	140.891	136.017	134.343	149.966	141.167	134.725	143.591	113.24	131.195	136.584	134.486
	4	178.217	141.136	166.398	166.088	138.268	119.361	162.587	136.734	128.783	134.383	118.089	129.921	141.578	166.535	128.14	111.123	155.716	125.625	134.54	147.157	141.525	140.534	155.718	146.896	140.918	150.578	118.277	136.057	142.868	140.148
[truncated: 180 more rows]

## Sheet: Figure 2c-e_ as-spun DIF-72
Figure 2c-e	Strain (%)	Stress (MPa)-1	Stress (MPa)-2	Stress (MPa)-3	Stress (MPa)-4	Stress (MPa)-5	Stress (MPa)-6	Stress (MPa)-7	Stress (MPa)-8	Stress (MPa)-9	Stress (MPa)-10	Stress (MPa)-11	Stress (MPa)-12	Stress (MPa)-13	Stress (MPa)-14	Stress (MPa)-15	Stress (MPa)-16	Stress (MPa)-17	Stress (MPa)-18	Stress (MPa)-19	Stress (MPa)-20	Stress (MPa)-21	Stress (MPa)-22	Stress (MPa)-23	Stress (MPa)-24	Stress (MPa)-25	Stress (MPa)-26	Stress (MPa)-27	Stress (MPa)-28	Stress (MPa)-29	Stress (MPa)-30
[truncated: 1,024 more rows]

[truncated: 43 more sheets: Fig 2c-e_ post-stret DIF-72, Figure 2c-e_ as-spun DIF-36, Fig 2c-e_ post-stret DIF-36, Fig 3c-d post-st DIF-72 recover, Fig 3c-d post-st DIF-72 fatigue, Fig 3e-f post-st DIF-72 pH 1, Fig 3e-f post-st DIF-72 pH 3, Fig 3e-f post-st DIF-72 pH 5, Fig 3e-f post-st DIF-72 pH 7, Fig 4b-c post-stret DIF-72 (LN), Fig 4e-f post-stret DIF-72 100℃, Fig 4e-f post-stre DIF-72 150℃ , Fig 4e-f post-stre DIF-72 200℃ , Fig 4h-i DMA 200℃, Fig 4h-i DMA 150℃ , Fig 4h-i DMA 100℃, Fig 5e, Supp Fig 1, Supp Fig 2, Supp Fig 3 …]
